# Supplementary material for: 2-(6-Hy­droxy-1-benzo­furan-3-yl)acetamide
Source: Acta Crystallogr Sect E Struct Rep Online. 2013 Dec 24;70(Pt 1):o87. doi: 10.1107/S1600536813033436 (PMC3914110; doi:10.1107/S1600536813033436)
Supplement: Supplementary file 1 [file e-70-00o87-sup1.cif]

##############################################################################
#                                                                            #
# This CIF contains the data in a paper accepted for publication in          #
# Acta Crystallographica Section E. It conforms to the requirements of       #
# Notes for Authors for Acta Crystallographica Section E, and has been       #
# peer reviewed under the auspices of the IUCr Commission on Journals.       #
#                                                                            #
# Full details of the Crystallographic Information File format               #
# are given in the paper "The Crystallographic Information File (CIF):       #
# a New Standard Archive File for Crystallography" by S. R. Hall, F. H.      #
# Allen and I. D. Brown [Acta Cryst. (1991), A47, 655-685].                  #
#                                                                            #
# The current version of the core CIF dictionary is obtainable from          #
# ftp://ftp.iucr.org/pub/cif_core.dic.                                       #
#                                                                            #
# Software is freely available for graphical display of the structure(s)     #
# in this CIF. For information consult the CIF software page                 #
# http://www.iucr.org/resources/cif/software.                                #
#                                                                            #
# This file may be used for bona fide research purposes within the           #
# scientific community so long as proper attribution is given to the journal # 
# article from which it was obtained.                                        #
#                                                                            #
##############################################################################
data_I
_audit_creation_method     SHELXL-97
_database_code_depnum_ccdc_archive     'CCDC 976208'
_chemical_name_systematic
;
2-(6-Hydroxy-1-benzofuran-3-yl)acetamide
;
_chemical_name_common     ?
_chemical_formula_moiety     'C10 H9 N O3'
_chemical_formula_sum     'C10 H9 N O3'
_chemical_formula_iupac     'C10 H9 N O3'
_chemical_formula_weight     191.18
_chemical_melting_point     533
_symmetry_cell_setting     orthorhombic
_symmetry_space_group_name_H-M     'P 21 21 21'
_symmetry_space_group_name_hall     'P 2ac 2ab'
loop_
    _symmetry_equiv_pos_as_xyz
    'x, y, z'
    'x+1/2, -y+1/2, -z'
    '-x, y+1/2, -z+1/2'
    '-x+1/2, -y, z+1/2'
_cell_length_a     5.0939(3)
_cell_length_b     9.3629(5)
_cell_length_c     18.7422(10)
_cell_angle_alpha     90.00
_cell_angle_beta     90.00
_cell_angle_gamma     90.00
_cell_volume     893.88(9)
_cell_formula_units_Z     4
_cell_measurement_reflns_used     1234
_cell_measurement_theta_min     4.7
_cell_measurement_theta_max     64.3
_cell_measurement_temperature     293(2)
_cell_special_details     Prism
_exptl_crystal_description     Prism
_exptl_crystal_colour     Colourless
_exptl_crystal_size_max     0.36
_exptl_crystal_size_mid     0.29
_exptl_crystal_size_min     0.24
_exptl_crystal_density_diffrn     1.421
_exptl_crystal_density_meas     ?
_exptl_crystal_density_method     'not measured'
_exptl_crystal_F_000     400
_exptl_absorpt_coefficient_mu     0.890
_exptl_absorpt_correction_type     multi-scan
_exptl_absorpt_process_details     '(SADABS; Bruker, 2009)'
_exptl_absorpt_correction_T_min     0.770
_exptl_absorpt_correction_T_max     0.808
_exptl_special_details     ?
_diffrn_ambient_temperature     293(2)
_diffrn_radiation_type     CuK\a
_diffrn_radiation_wavelength     1.54178
_diffrn_radiation_source     'fine-focus sealed tube'
_diffrn_radiation_monochromator     graphite
_diffrn_measurement_device_type     'Bruker APEXII CCD'
_diffrn_measurement_method     '\f and \w scans'
_diffrn_detector_area_resol_mean     ?
_diffrn_reflns_number     8714
_diffrn_reflns_av_R_equivalents     0.0362
_diffrn_reflns_av_sigmaI/netI     0.0233
_diffrn_reflns_theta_min     4.72
_diffrn_reflns_theta_max     64.29
_diffrn_reflns_theta_full     64.29
_diffrn_measured_fraction_theta_max     0.989
_diffrn_measured_fraction_theta_full     0.989
_diffrn_reflns_limit_h_min     -5
_diffrn_reflns_limit_h_max     5
_diffrn_reflns_limit_k_min     -10
_diffrn_reflns_limit_k_max     10
_diffrn_reflns_limit_l_min     -21
_diffrn_reflns_limit_l_max     21
_diffrn_standards_number     0
_diffrn_standards_interval_count     ?
_diffrn_standards_interval_time     ?
_diffrn_standards_decay_%     ?
_refine_special_details
;
Refinement of <i>F</i>^2^ against ALL reflections. The weighted <i>R</i>-factor
<i>wR</i> and goodness of fit <i>S</i> are based on <i>F</i>^2^, conventional
<i>R</i>-factors <i>R</i> are based on <i>F</i>, with <i>F</i> set to zero for
negative <i>F</i>^2^. The threshold expression of <i>F</i>^2^ >
2\s(<i>F</i>^2^) is used only for calculating <i>R</i>-factors(gt) <i>etc</i>.
and is not relevant to the choice of reflections for refinement.
<i>R</i>-factors based on <i>F</i>^2^ are statistically about twice as large
as those based on <i>F</i>, and <i>R</i>- factors based on ALL data will be
even larger.
;
_reflns_number_total     1459
_reflns_number_gt     1446
_reflns_threshold_expression     I>2\s(I)
_refine_ls_structure_factor_coef     Fsqd
_refine_ls_matrix_type     full
_refine_ls_R_factor_all     0.0334
_refine_ls_R_factor_gt     0.0332
_refine_ls_wR_factor_gt     0.0808
_refine_ls_wR_factor_ref     0.0810
_refine_ls_goodness_of_fit_ref     1.135
_refine_ls_restrained_S_all     1.135
_refine_ls_number_reflns     1459
_refine_ls_number_parameters     136
_refine_ls_number_restraints     0
_refine_ls_hydrogen_treatment     mixed
_refine_ls_weighting_scheme     calc
_refine_ls_weighting_details
         'calc w=1/[\s^2^(Fo^2^)+(0.0488P)^2^+0.1043P] where P=(Fo^2^+2Fc^2^)/3'
_atom_sites_solution_hydrogens     geom
_atom_sites_solution_primary     direct
_atom_sites_solution_secondary     difmap
_refine_ls_shift/su_max     0.000
_refine_ls_shift/su_mean     0.000
_refine_diff_density_max     0.154
_refine_diff_density_min     -0.275
_refine_ls_extinction_method     none
_refine_ls_extinction_coef     ?
_refine_ls_abs_structure_details     'Flack (1983), 1927 Friedel pairs'
_refine_ls_abs_structure_Flack     -0.2(2)
loop_
    _atom_type_symbol
    _atom_type_description
    _atom_type_scat_dispersion_real
    _atom_type_scat_dispersion_imag
    _atom_type_scat_source
    'C' 'C' 0.0181 0.0091
                         'International Tables Vol C Tables 4.2.6.8 and 6.1.1.4'
    'H' 'H' 0.0000 0.0000
                         'International Tables Vol C Tables 4.2.6.8 and 6.1.1.4'
    'N' 'N' 0.0311 0.0180
                         'International Tables Vol C Tables 4.2.6.8 and 6.1.1.4'
    'O' 'O' 0.0492 0.0322
                         'International Tables Vol C Tables 4.2.6.8 and 6.1.1.4'
_computing_data_collection     'APEX2 (Bruker, 2009)'
_computing_cell_refinement     'SAINT-Plus (Bruker, 2009)'
_computing_data_reduction     'SAINT-Plus and XPREP (Bruker, 2009)'
_computing_structure_solution     'SHELXS97 (Sheldrick, 2008)'
_computing_structure_refinement     'SHELXL97 (Sheldrick, 2008)'
_computing_molecular_graphics     'Mercury (Macrae <i>et al.</i>, 2008)'
_computing_publication_material     'SHELXL97 (Sheldrick, 2008)'
loop_
    _atom_site_type_symbol
    _atom_site_label
    _atom_site_fract_x
    _atom_site_fract_y
    _atom_site_fract_z
    _atom_site_U_iso_or_equiv
    _atom_site_adp_type
    _atom_site_calc_flag
    _atom_site_refinement_flags
    _atom_site_occupancy
    _atom_site_symmetry_multiplicity
    _atom_site_disorder_assembly
    _atom_site_disorder_group
    H H2N 0.766(5) 0.410(3) 0.6264(14) 0.072(7) Uiso d . 1 1 . .
    H H1N 0.587(5) 0.324(3) 0.5742(14) 0.069(7) Uiso d . 1 1 . .
    C C1 0.4600(3) 1.02627(16) 0.55047(8) 0.0361(4) Uani d . 1 1 . .
    C C2 0.6218(3) 0.90706(18) 0.54019(9) 0.0404(4) Uani d . 1 1 . .
    H H2 0.7494 0.9092 0.5047 0.049 Uiso calc R 1 1 . .
    C C3 0.5949(3) 0.78677(18) 0.58188(8) 0.0402(4) Uani d . 1 1 . .
    H H3 0.7026 0.7079 0.5747 0.048 Uiso calc R 1 1 . .
    C C4 0.4029(3) 0.78533(16) 0.63518(7) 0.0334(3) Uani d . 1 1 . .
    C C5 0.2448(3) 0.90548(17) 0.64295(8) 0.0369(4) Uani d . 1 1 . .
    C C6 0.2657(3) 1.02782(17) 0.60204(9) 0.0398(4) Uani d . 1 1 . .
    H H6 0.1562 1.1061 0.6088 0.048 Uiso calc R 1 1 . .
    C C7 0.1208(4) 0.75102(19) 0.72418(8) 0.0452(4) Uani d . 1 1 . .
    H H7 0.0293 0.7101 0.7619 0.054 Uiso calc R 1 1 . .
    C C8 0.3173(3) 0.68572(17) 0.68946(8) 0.0370(4) Uani d . 1 1 . .
    C C9 0.4300(3) 0.54149(18) 0.70437(8) 0.0406(4) Uani d . 1 1 . .
    H H9A 0.3482 0.5023 0.7468 0.049 Uiso calc R 1 1 . .
    H H9B 0.6166 0.5506 0.7136 0.049 Uiso calc R 1 1 . .
    C C10 0.3882(3) 0.44027(15) 0.64264(8) 0.0331(3) Uani d . 1 1 . .
    N N1 0.5982(3) 0.38614(19) 0.61193(9) 0.0492(4) Uani d . 1 1 . .
    O O1 0.1637(2) 0.41077(13) 0.62188(6) 0.0433(3) Uani d . 1 1 . .
    O O2 0.0692(2) 0.88620(13) 0.69762(6) 0.0473(3) Uani d . 1 1 . .
    O O3 0.4914(2) 1.14862(11) 0.51112(6) 0.0454(3) Uani d . 1 1 . .
    H HO3 0.5821 1.1314 0.4760 0.068 Uiso calc R 1 1 . .
loop_
    _atom_site_aniso_label
    _atom_site_aniso_U_11
    _atom_site_aniso_U_22
    _atom_site_aniso_U_33
    _atom_site_aniso_U_12
    _atom_site_aniso_U_13
    _atom_site_aniso_U_23
    C1 0.0386(8) 0.0371(8) 0.0326(7) -0.0049(6) -0.0004(6) -0.0042(6)
    C2 0.0363(9) 0.0486(9) 0.0364(7) -0.0001(7) 0.0078(7) -0.0003(6)
    C3 0.0371(9) 0.0440(8) 0.0396(8) 0.0048(7) 0.0066(7) -0.0023(6)
    C4 0.0306(8) 0.0402(8) 0.0294(7) -0.0038(6) 0.0006(6) -0.0059(6)
    C5 0.0334(8) 0.0444(8) 0.0328(7) -0.0052(7) 0.0050(6) -0.0093(6)
    C6 0.0381(9) 0.0395(8) 0.0417(8) 0.0015(7) 0.0042(7) -0.0081(7)
    C7 0.0499(10) 0.0505(9) 0.0353(8) -0.0090(8) 0.0103(7) -0.0037(7)
    C8 0.0375(9) 0.0449(8) 0.0287(7) -0.0085(7) 0.0000(7) -0.0056(6)
    C9 0.0411(9) 0.0495(9) 0.0312(7) -0.0058(7) -0.0054(7) 0.0026(6)
    C10 0.0296(8) 0.0377(7) 0.0320(7) -0.0027(6) -0.0021(6) 0.0070(6)
    N1 0.0320(8) 0.0597(9) 0.0559(9) -0.0004(7) 0.0012(7) -0.0097(8)
    O1 0.0290(6) 0.0567(7) 0.0444(6) -0.0025(5) -0.0029(5) -0.0082(5)
    O2 0.0476(7) 0.0508(7) 0.0434(6) -0.0008(6) 0.0187(5) -0.0079(5)
    O3 0.0537(8) 0.0405(6) 0.0419(6) -0.0003(5) 0.0081(5) 0.0008(5)
_geom_special_details
;
All s.u.'s (except the s.u. in the dihedral angle between two l.s. planes) are
estimated using the full covariance matrix. The cell s.u.'s are taken into
account individually in the estimation of s.u.'s in distances, angles and
torsion angles; correlations between s.u.'s in cell parameters are only used
when they are defined by crystal symmetry. An approximate (isotropic)
treatment of cell s.u.'s is used for estimating s.u.'s involving l.s. planes.
;
loop_
    _geom_bond_atom_site_label_1
    _geom_bond_atom_site_label_2
    _geom_bond_site_symmetry_2
    _geom_bond_distance
    _geom_bond_publ_flag
    C1 O3 . 1.3717(19) ?
    C1 C6 . 1.383(2) ?
    C1 C2 . 1.401(2) ?
    C2 C3 . 1.378(2) ?
    C2 H2 . 0.9300 ?
    C3 C4 . 1.398(2) ?
    C3 H3 . 0.9300 ?
    C4 C5 . 1.391(2) ?
    C4 C8 . 1.447(2) ?
    C5 O2 . 1.372(2) ?
    C5 C6 . 1.382(2) ?
    C6 H6 . 0.9300 ?
    C7 C8 . 1.341(2) ?
    C7 O2 . 1.385(2) ?
    C7 H7 . 0.9300 ?
    C8 C9 . 1.494(2) ?
    C9 C10 . 1.511(2) ?
    C9 H9A . 0.9700 ?
    C9 H9B . 0.9700 ?
    C10 O1 . 1.2390(19) ?
    C10 N1 . 1.317(2) ?
    N1 H2N . 0.92(3) ?
    N1 H1N . 0.92(3) ?
    O3 HO3 . 0.8200 ?
loop_
    _geom_angle_atom_site_label_1
    _geom_angle_atom_site_label_2
    _geom_angle_atom_site_label_3
    _geom_angle_site_symmetry_1
    _geom_angle_site_symmetry_3
    _geom_angle
    _geom_angle_publ_flag
    O3 C1 C6 . . 116.76(14) ?
    O3 C1 C2 . . 121.52(14) ?
    C6 C1 C2 . . 121.69(15) ?
    C3 C2 C1 . . 120.98(14) ?
    C3 C2 H2 . . 119.5 ?
    C1 C2 H2 . . 119.5 ?
    C2 C3 C4 . . 118.87(15) ?
    C2 C3 H3 . . 120.6 ?
    C4 C3 H3 . . 120.6 ?
    C5 C4 C3 . . 118.16(14) ?
    C5 C4 C8 . . 105.84(13) ?
    C3 C4 C8 . . 136.00(15) ?
    O2 C5 C6 . . 124.99(15) ?
    O2 C5 C4 . . 110.44(14) ?
    C6 C5 C4 . . 124.56(14) ?
    C5 C6 C1 . . 115.73(15) ?
    C5 C6 H6 . . 122.1 ?
    C1 C6 H6 . . 122.1 ?
    C8 C7 O2 . . 112.56(14) ?
    C8 C7 H7 . . 123.7 ?
    O2 C7 H7 . . 123.7 ?
    C7 C8 C4 . . 105.80(15) ?
    C7 C8 C9 . . 127.46(16) ?
    C4 C8 C9 . . 126.73(15) ?
    C8 C9 C10 . . 111.69(12) ?
    C8 C9 H9A . . 109.3 ?
    C10 C9 H9A . . 109.3 ?
    C8 C9 H9B . . 109.3 ?
    C10 C9 H9B . . 109.3 ?
    H9A C9 H9B . . 107.9 ?
    O1 C10 N1 . . 121.80(15) ?
    O1 C10 C9 . . 120.70(14) ?
    N1 C10 C9 . . 117.50(15) ?
    C10 N1 H2N . . 121.9(16) ?
    C10 N1 H1N . . 122.0(17) ?
    H2N N1 H1N . . 116(2) ?
    C5 O2 C7 . . 105.37(13) ?
    C1 O3 HO3 . . 109.5 ?
loop_
    _geom_torsion_atom_site_label_1
    _geom_torsion_atom_site_label_2
    _geom_torsion_atom_site_label_3
    _geom_torsion_atom_site_label_4
    _geom_torsion_site_symmetry_1
    _geom_torsion_site_symmetry_2
    _geom_torsion_site_symmetry_3
    _geom_torsion_site_symmetry_4
    _geom_torsion
    _geom_torsion_publ_flag
    O3 C1 C2 C3 . . . . 177.50(15) ?
    C6 C1 C2 C3 . . . . -0.7(3) ?
    C1 C2 C3 C4 . . . . -0.2(2) ?
    C2 C3 C4 C5 . . . . 0.9(2) ?
    C2 C3 C4 C8 . . . . -178.39(17) ?
    C3 C4 C5 O2 . . . . -179.68(13) ?
    C8 C4 C5 O2 . . . . -0.21(17) ?
    C3 C4 C5 C6 . . . . -0.8(2) ?
    C8 C4 C5 C6 . . . . 178.69(15) ?
    O2 C5 C6 C1 . . . . 178.69(15) ?
    C4 C5 C6 C1 . . . . -0.1(2) ?
    O3 C1 C6 C5 . . . . -177.48(14) ?
    C2 C1 C6 C5 . . . . 0.8(2) ?
    O2 C7 C8 C4 . . . . -0.22(19) ?
    O2 C7 C8 C9 . . . . 178.51(14) ?
    C5 C4 C8 C7 . . . . 0.25(17) ?
    C3 C4 C8 C7 . . . . 179.59(18) ?
    C5 C4 C8 C9 . . . . -178.49(14) ?
    C3 C4 C8 C9 . . . . 0.8(3) ?
    C7 C8 C9 C10 . . . . 116.36(19) ?
    C4 C8 C9 C10 . . . . -65.2(2) ?
    C8 C9 C10 O1 . . . . -59.9(2) ?
    C8 C9 C10 N1 . . . . 119.67(16) ?
    C6 C5 O2 C7 . . . . -178.81(16) ?
    C4 C5 O2 C7 . . . . 0.08(17) ?
    C8 C7 O2 C5 . . . . 0.09(18) ?
loop_
    _geom_hbond_atom_site_label_D
    _geom_hbond_atom_site_label_H
    _geom_hbond_atom_site_label_A
    _geom_hbond_site_symmetry_A
    _geom_hbond_distance_DH
    _geom_hbond_distance_HA
    _geom_hbond_distance_DA
    _geom_hbond_angle_DHA
    O3 HO3 O1 2_566 0.82 1.92 2.7006(16) 158
    N1 H1N O3 1_545 0.92(3) 2.08(3) 2.969(2) 162(2)
    N1 H2N O1 1_655 0.92(3) 2.03(3) 2.8958(18) 156(2)
_iucr_refine_instructions_details
;
TITL sreenicas_a2_recollect_0m in P2(1)2(1)2(1)
CELL  1.54178   5.0939   9.3629  18.7422   90.000   90.000   90.000
ZERR     4.00   0.0003   0.0005   0.0010    0.000    0.000    0.000
LATT  -1
SYMM  1/2 + X, 1/2 - Y, - Z
SYMM  - X, 1/2 + Y, 1/2 - Z
SYMM  1/2 - X, - Y, 1/2 + Z
SFAC  C    H    N    O
UNIT  40   36   4    12
MERG   2
OMIT     0.00 180.00
FMAP   2
PLAN   20
ACTA
HTAB    2.00000
BOND
BOND   $H
CONF
WGHT     0.04880     0.10430
L.S.  20
TEMP    20.00
FVAR     0.43126
H2N   2    0.765044    0.410254    0.626326    11.00000    0.07062
H1N   2    0.586868    0.323997    0.574209    11.00000    0.06913
MOLE    1
C1    1    0.459953    1.026273    0.550463    11.00000    0.03865    0.03713 =
        0.03263   -0.00425   -0.00046   -0.00493
C2    1    0.621843    0.907050    0.540191    11.00000    0.03632    0.04863 =
        0.03651   -0.00026    0.00780   -0.00008
AFIX   43
H2    2    0.749377    0.909152    0.504700    11.00000   -1.20000
AFIX    0
C3    1    0.594915    0.786764    0.581882    11.00000    0.03712    0.04406 =
        0.03968   -0.00234    0.00664    0.00477
AFIX   43
H3    2    0.702621    0.707863    0.574693    11.00000   -1.20000
AFIX    0
C4    1    0.402916    0.785318    0.635183    11.00000    0.03062    0.04028 =
        0.02949   -0.00589    0.00054   -0.00382
C5    1    0.244786    0.905474    0.642950    11.00000    0.03343    0.04448 =
        0.03282   -0.00926    0.00500   -0.00515
C6    1    0.265731    1.027824    0.602037    11.00000    0.03815    0.03955 =
        0.04175   -0.00810    0.00423    0.00150
AFIX   43
H6    2    0.156236    1.106158    0.608763    11.00000   -1.20000
AFIX    0
C7    1    0.120786    0.751020    0.724183    11.00000    0.04990    0.05064 =
        0.03531   -0.00371    0.01027   -0.00900
AFIX   43
H7    2    0.029270    0.710060    0.761930    11.00000   -1.20000
AFIX    0
C8    1    0.317260    0.685721    0.689462    11.00000    0.03757    0.04501 =
        0.02872   -0.00561   -0.00003   -0.00857
C9    1    0.429980    0.541502    0.704377    11.00000    0.04116    0.04958 =
        0.03119    0.00260   -0.00541   -0.00581
AFIX   23
H9A   2    0.348181    0.502322    0.746818    11.00000   -1.20000
H9B   2    0.616593    0.550657    0.713609    11.00000   -1.20000
AFIX    0
C10   1    0.388165    0.440267    0.642641    11.00000    0.02957    0.03771 =
        0.03205    0.00699   -0.00210   -0.00273
N1    3    0.598196    0.386136    0.611929    11.00000    0.03202    0.05977 =
        0.05601   -0.00969    0.00121   -0.00039
O1    4    0.163694    0.410760    0.621881    11.00000    0.02911    0.05667 =
        0.04440   -0.00824   -0.00292   -0.00253
O2    4    0.069215    0.886199    0.697618    11.00000    0.04764    0.05083 =
        0.04349   -0.00787    0.01874   -0.00079
O3    4    0.491355    1.148612    0.511120    11.00000    0.05376    0.04057 =
        0.04197    0.00078    0.00811   -0.00033
AFIX  147
HO3   2    0.582320    1.131472    0.476053    11.00000   -1.50000
AFIX    0
HKLF 4  1.0  1.00  0.00  0.00  0.00  1.00  0.00  0.00  0.00  1.00
END
;
data_New_Global_Publ_Block
_journal_date_recd_electronic     2013-12-08
_journal_date_accepted     2013-12-10
_journal_name_full     'Acta Crystallographica, Section E'
_journal_year     2014
_journal_volume     70
_journal_issue      1
_journal_page_first     o87
_journal_page_last     o87
_journal_paper_category     QO
_journal_paper_doi     10.1107/S1600536813033436
_journal_coeditor_code     HB7172
_publ_contact_author_name     'P. A. Suchetan'
_publ_contact_author_address
;
Department of Studies and Research in Chemistry, U.C.S.,
Tumkur University, Tumkur
Karnataka 572 103, India
;
_publ_contact_author_email     'pasuchetan@yahoo.co.in'
_publ_contact_author_fax     ?
_publ_contact_author_phone     '+919844800816'
_publ_section_title
;
2-(6-Hydroxy-1-benzofuran-3-yl)acetamide
;
loop_
    _publ_author_name
    _publ_author_footnote
    _publ_author_address
    'Arunakumar, D. B.' .
;
Department of Studies and Research in Chemistry
Tumkur University, Tumkur
Karnataka 572 103, India
;
    'Krishnaswamy, G.' .
;
Department of Studies and Research in Chemistry
Tumkur University, Tumkur
Karnataka 572 103, India
;
    'Sreenivasa, S.' .
;
Department of Studies and Research in Chemistry
Tumkur University, Tumkur
Karnataka 572 103, India
;
    'Pampa, K. J.' .
;
Department of Studies in Physics, University of Mysore,
Manasagangotri, Mysore, India
;
    'Lokanath, N. K.' .
;
Department of Studies in Physics, University of Mysore,
Manasagangotri, Mysore, India
;
    'Suchetan, P. A.' .
;
Department of Studies and Research in Chemistry,U.C.S,
Tumkur University, Tumkur
Karnataka 572 103, India
;
