# Supplementary material for: 2-(6-Hy­droxy-1-benzo­furan-3-yl)acetamide
Source: Acta Crystallogr Sect E Struct Rep Online. 2013 Dec 24;70(Pt 1):o87. doi: 10.1107/S1600536813033436 (PMC3914110; doi:10.1107/S1600536813033436)
Supplement: Supplementary file 2 [file e-70-00o87-Isup2.hkl]

#
# h,k,l, Fc-squared, Fo-squared, sigma(Fo-squared) and status flag
#
data_I
_shelx_title ' sreenicas_a2_recollect_0m in P2(1)2(1)2(1)'
_shelx_refln_list_code          4
_shelx_F_calc_maximum       79.53
_exptl_crystal_F_000       400.00
_reflns_d_resolution_high  0.8556
 
loop_
 _symmetry_equiv_pos_as_xyz
 'x, y, z'
 'x+1/2, -y+1/2, -z'
 '-x, y+1/2, -z+1/2'
 '-x+1/2, -y, z+1/2'
 
_cell_length_a     5.0939
_cell_length_b     9.3629
_cell_length_c    18.7422
_cell_angle_alpha  90.000
_cell_angle_beta   90.000
_cell_angle_gamma  90.000
 
_shelx_F_squared_multiplier     1.000
 
loop_
 _refln_index_h
 _refln_index_k
 _refln_index_l
 _refln_F_squared_calc
 _refln_F_squared_meas
 _refln_F_squared_sigma
 _refln_observed_status
   2   0   0      515.42      421.78     27.78 o
   4   0   0      281.59      275.35     12.09 o
   1   1   0       11.90       10.01      0.25 o
   2   1   0       20.15       11.58      0.47 o
   3   1   0       86.45       89.38      1.83 o
   4   1   0      119.84      121.52      2.67 o
   5   1   0      308.98      301.57     14.59 o
   0   2   0      744.23      784.16     18.92 o
   1   2   0      740.41      785.21     13.41 o
   2   2   0       82.13       85.59      1.79 o
   3   2   0       79.02       70.50      1.68 o
   4   2   0       60.82       67.81      1.67 o
   5   2   0      278.03      280.87      7.59 o
   1   3   0       25.28       30.81      0.63 o
   2   3   0       14.99       12.36      0.46 o
   3   3   0      341.95      350.54      7.15 o
   4   3   0       33.28       35.37      0.98 o
   5   3   0        2.23        3.04      0.32 o
   0   4   0      650.22      556.35     15.94 o
   1   4   0      138.49      151.45      3.22 o
   2   4   0       20.34       16.90      0.39 o
   3   4   0        0.02        0.41      0.17 o
   4   4   0        0.02        0.64      0.35 o
   5   4   0        3.23        2.78      0.28 o
   1   5   0        3.07        3.80      0.21 o
   2   5   0      156.36      161.64      2.60 o
   3   5   0        1.05        1.69      0.16 o
   4   5   0        5.70        5.96      0.46 o
   5   5   0       33.23       35.07      1.52 o
   0   6   0      484.78      452.51      9.93 o
   1   6   0       93.53       93.35      1.66 o
   2   6   0       66.50       67.96      1.23 o
   3   6   0        5.52        5.76      0.25 o
   4   6   0      176.46      182.52      4.65 o
   1   7   0      130.07      147.76      2.60 o
   2   7   0       13.31       10.49      0.34 o
   3   7   0       66.19       67.56      1.48 o
   4   7   0        2.03        1.45      0.27 o
   0   8   0        6.06        7.17      0.38 o
   1   8   0      326.86      350.09      6.49 o
   2   8   0       37.06       36.97      0.79 o
   3   8   0       21.95       24.37      0.77 o
   1   9   0       48.53       50.07      1.08 o
   2   9   0       19.56       18.11      0.50 o
   3   9   0       33.41       29.88      1.53 o
   0  10   0       15.40       17.15      0.68 o
   1  10   0        4.27        3.76      0.19 o
   2  10   0       32.00       32.49      1.06 o
   1   0   1     1183.73     1094.15     31.08 o
   2   0   1      809.46      777.19     27.89 o
   3   0   1        9.76        9.95      0.44 o
   4   0   1       11.86       10.70      0.43 o
   5   0   1       41.30       42.69      1.71 o
  -5   1   1       59.56       58.68      2.83 o
  -4   1   1      144.81      151.06      3.26 o
  -3   1   1      166.92      151.17      3.10 o
  -2   1   1      373.63      370.62      9.48 o
  -1   1   1     2046.04     1902.92     34.66 o
   0   1   1       57.13       65.80      1.15 o
   1   1   1     2040.78     1858.45     37.14 o
   2   1   1      375.54      362.67      8.23 o
   3   1   1      167.69      161.54      3.35 o
   4   1   1      143.90      149.23      3.27 o
   5   1   1       59.81       54.57      2.19 o
  -5   2   1       14.11       15.02      0.82 o
  -4   2   1      132.44      132.30      3.09 o
  -3   2   1      131.35      146.03      3.83 o
  -2   2   1       31.76       34.33      0.81 o
  -1   2   1      299.68      296.11      5.10 o
   0   2   1     4125.02     3490.18     59.62 o
   1   2   1      297.53      298.30      5.10 o
   2   2   1       31.03       30.96      0.80 o
   3   2   1      130.94      147.51      3.15 o
   4   2   1      133.16      136.46      3.11 o
   5   2   1       13.80       16.47      0.61 o
  -5   3   1      127.82      126.43      8.96 o
  -4   3   1       69.52       69.12      1.68 o
  -3   3   1       25.91       25.05      0.54 o
  -2   3   1       63.50       63.81      2.18 o
  -1   3   1      395.68      427.68      7.35 o
   0   3   1     2505.97     2356.37     40.27 o
   1   3   1      393.55      426.73      7.79 o
   2   3   1       63.95       66.10      1.69 o
   3   3   1       24.93       23.59      0.70 o
   4   3   1       68.76       70.50      1.73 o
   5   3   1      129.79      126.94      3.54 o
  -5   4   1       14.47       14.07      0.60 o
  -4   4   1        9.66       10.18      0.48 o
  -3   4   1        3.73        4.26      0.23 o
  -2   4   1      694.67      716.85     12.70 o
  -1   4   1      297.16      297.74      6.28 o
   0   4   1      320.01      330.75      6.73 o
   1   4   1      295.55      305.53      6.28 o
   2   4   1      692.83      713.07     12.50 o
   3   4   1        3.74        4.11      0.25 o
   4   4   1        9.89       11.46      0.46 o
   5   4   1       14.53       14.45      0.85 o
  -5   5   1       27.49       26.19      0.96 o
  -4   5   1       55.54       52.88      1.50 o
  -3   5   1       61.86       64.62      1.26 o
  -2   5   1      181.91      175.01      2.78 o
  -1   5   1      210.96      217.80      3.27 o
   1   5   1      210.26      208.87      3.50 o
   2   5   1      181.87      175.90      2.86 o
   3   5   1       61.19       61.55      1.30 o
   4   5   1       56.46       55.19      1.52 o
   5   5   1       27.60       24.87      0.95 o
  -4   6   1       25.40       26.49      0.87 o
  -3   6   1       61.10       60.48      1.23 o
  -2   6   1      187.55      195.41      3.45 o
  -1   6   1      102.54      108.13      1.89 o
   0   6   1      459.16      423.62      7.38 o
   1   6   1      102.27      106.61      1.77 o
   2   6   1      188.72      194.95      3.54 o
   3   6   1       60.93       61.66      1.35 o
   4   6   1       25.62       30.19      1.13 o
  -4   7   1       25.19       23.89      0.99 o
  -3   7   1       78.62       76.33      1.64 o
  -2   7   1        5.30        6.20      0.24 o
  -1   7   1       42.22       47.34      0.89 o
   0   7   1      123.45      117.40      1.95 o
   1   7   1       42.84       49.88      1.11 o
   2   7   1        5.05        6.01      0.24 o
   3   7   1       78.10       76.30      2.03 o
   4   7   1       25.23       23.91      0.92 o
  -4   8   1        3.24        4.41      0.54 o
  -3   8   1       28.73       28.04      0.84 o
  -2   8   1       26.76       29.68      0.67 o
  -1   8   1      134.30      142.47      2.77 o
   0   8   1      547.38      558.35     10.15 o
   1   8   1      133.81      144.07      2.76 o
   2   8   1       26.67       30.21      0.73 o
   3   8   1       28.68       27.02      0.85 o
  -3   9   1       61.00       58.16      1.77 o
  -2   9   1       25.90       24.93      0.60 o
  -1   9   1        6.43        7.02      0.31 o
   0   9   1      187.69      192.57      4.09 o
   1   9   1        6.49        7.19      0.32 o
   2   9   1       25.19       23.86      0.60 o
   3   9   1       61.46       58.96      2.92 o
  -2  10   1       39.80       38.66      1.52 o
  -1  10   1       16.59       16.56      0.44 o
   0  10   1        0.30        0.38      0.12 o
   1  10   1       16.84       16.05      0.43 o
   2  10   1       39.98       39.94      1.45 o
   0   0   2        0.14        0.00      0.11 o
   1   0   2     6324.85     4141.80    117.32 o
   2   0   2      245.95      249.02      6.47 o
   3   0   2       11.86       14.10      0.42 o
   4   0   2       99.22      100.15      2.24 o
   5   0   2       17.16       15.77      1.11 o
  -5   1   2       15.16       16.44      1.10 o
  -4   1   2      381.82      375.48      9.30 o
  -3   1   2      228.85      215.90      5.54 o
  -2   1   2       24.69       29.70      1.89 o
  -1   1   2      106.35      124.37      2.17 o
   1   1   2      105.98      127.16      2.50 o
   2   1   2       25.07       26.63      1.16 o
   3   1   2      230.24      226.05      4.68 o
   4   1   2      381.48      376.92      7.90 o
   5   1   2       14.81       15.31      0.69 o
  -5   2   2       85.04       88.78      2.96 o
  -4   2   2        1.72        2.22      0.24 o
  -3   2   2      249.38      235.47      6.28 o
  -2   2   2     1630.55     1596.99     32.73 o
  -1   2   2      910.98      928.32     15.93 o
   0   2   2      206.20      248.98      4.37 o
   1   2   2      908.66      936.41     16.90 o
   2   2   2     1630.24     1532.78     37.69 o
   3   2   2      249.65      235.46      4.99 o
   4   2   2        1.72        1.59      0.20 o
   5   2   2       83.71       82.93      2.02 o
  -5   3   2      101.67      101.47      3.26 o
  -4   3   2       47.43       53.14      1.47 o
  -3   3   2      187.22      190.24      3.58 o
  -2   3   2      275.79      273.66      7.57 o
  -1   3   2      829.89      859.19     14.54 o
   1   3   2      829.81      845.31     14.86 o
   2   3   2      277.73      282.14      6.85 o
   3   3   2      189.37      198.96      4.40 o
   4   3   2       46.83       52.73      1.36 o
   5   3   2      101.06       98.70      2.72 o
  -5   4   2        7.29        6.87      0.46 o
  -4   4   2       15.05       17.16      0.74 o
  -3   4   2       98.67      106.16      2.05 o
  -2   4   2      106.22      111.27      1.81 o
  -1   4   2      161.85      156.95      4.03 o
   0   4   2      292.95      300.92      6.13 o
   1   4   2      163.60      167.10      3.20 o
   2   4   2      106.67      113.90      1.86 o
   3   4   2       99.72      107.97      2.24 o
   4   4   2       15.25       17.13      0.60 o
   5   4   2        7.40        6.13      0.37 o
  -5   5   2       10.26       10.87      0.72 o
  -4   5   2      133.91      145.22      4.02 o
  -3   5   2       16.00       17.43      0.40 o
  -2   5   2       29.23       32.18      0.57 o
  -1   5   2      343.92      339.77      5.17 o
   0   5   2      391.43      360.11      8.80 o
   1   5   2      341.95      341.06      5.61 o
   2   5   2       29.59       34.18      0.68 o
   3   5   2       16.34       18.78      0.55 o
   4   5   2      134.47      142.34      3.59 o
   5   5   2       10.14        9.76      0.65 o
  -4   6   2       30.68       30.18      1.06 o
  -3   6   2        1.50        3.17      0.19 o
  -2   6   2      186.60      191.48      3.08 o
  -1   6   2       67.09       66.31      1.13 o
   0   6   2      155.49      155.05      2.36 o
   1   6   2       67.27       64.63      1.42 o
   2   6   2      186.72      189.66      3.50 o
   3   6   2        1.47        2.79      0.22 o
   4   6   2       30.64       31.64      1.19 o
  -4   7   2       17.17       19.31      0.91 o
  -3   7   2       10.05       10.47      0.37 o
  -2   7   2      117.98      130.04      2.16 o
  -1   7   2       15.06       13.40      0.35 o
   0   7   2        4.02        5.84      0.25 o
   1   7   2       14.84       13.06      0.37 o
   2   7   2      117.81      124.55      2.60 o
   3   7   2        9.78        9.41      0.50 o
   4   7   2       17.44       18.15      0.62 o
  -3   8   2       19.73       18.25      0.57 o
  -2   8   2       18.72       23.21      0.57 o
  -1   8   2      155.75      161.67      2.97 o
   0   8   2        0.80        1.00      0.17 o
   1   8   2      156.42      168.81      3.14 o
   2   8   2       18.75       21.68      0.68 o
   3   8   2       20.14       17.70      0.63 o
  -3   9   2       47.68       43.82      1.63 o
  -2   9   2       15.35       16.48      0.44 o
  -1   9   2       81.94       83.58      1.65 o
   0   9   2      139.56      138.47      2.32 o
   1   9   2       81.81       79.99      1.65 o
   2   9   2       15.50       17.34      0.72 o
   3   9   2       47.73       44.89      1.80 o
  -2  10   2        3.76        4.04      0.32 o
  -1  10   2        1.46        1.96      0.15 o
   0  10   2        0.00        0.29      0.12 o
   1  10   2        1.54        2.21      0.25 o
   2  10   2        3.56        3.79      0.27 o
   1   0   3     5565.95     3892.81    110.39 o
   2   0   3       13.69       13.12      0.46 o
   3   0   3       30.95       31.64      0.99 o
   4   0   3        8.85        9.37      0.41 o
   5   0   3      206.87      214.19      7.31 o
  -5   1   3       47.73       46.60      1.47 o
  -4   1   3       69.76       69.87      2.05 o
  -3   1   3      225.56      204.06      4.91 o
  -2   1   3     1019.38      980.65     24.40 o
  -1   1   3     6283.74     4765.48    127.81 o
   0   1   3     3621.18     2878.94     56.81 o
   1   1   3     6285.97     4883.88    130.77 o
   2   1   3     1016.70      962.79     20.65 o
   3   1   3      228.05      218.65      4.50 o
   4   1   3       69.03       65.71      1.57 o
   5   1   3       47.67       45.03      1.49 o
  -5   2   3       47.49       48.82      1.85 o
  -4   2   3      214.38      222.60      5.41 o
  -3   2   3      150.72      142.89      3.50 o
  -2   2   3       84.55       81.82      4.01 o
  -1   2   3     1453.70     1432.33     24.48 o
   0   2   3     3102.10     2741.24     46.88 o
   1   2   3     1448.19     1441.74     28.26 o
   2   2   3       84.42       86.88      1.97 o
   3   2   3      151.49      139.98      3.06 o
   4   2   3      214.45      220.63      5.00 o
   5   2   3       47.69       49.98      1.27 o
  -5   3   3       34.85       34.88      1.41 o
  -4   3   3      365.66      378.12      9.03 o
  -3   3   3       24.35       27.92      0.84 o
  -2   3   3      190.54      174.17      4.80 o
  -1   3   3      318.81      325.95      6.05 o
   0   3   3      421.61      459.41      7.90 o
   1   3   3      318.07      326.31      6.20 o
   2   3   3      189.90      174.00      3.65 o
   3   3   3       23.71       29.00      0.79 o
   4   3   3      364.50      374.05      8.35 o
   5   3   3       34.50       34.59      0.95 o
  -5   4   3       26.84       27.23      1.03 o
  -4   4   3       35.84       37.35      1.25 o
  -3   4   3       38.10       37.30      0.81 o
  -2   4   3      216.92      223.47      3.33 o
  -1   4   3      546.39      554.27     16.70 o
   0   4   3        7.05        7.88      0.30 o
   1   4   3      550.06      572.61     10.89 o
   2   4   3      217.41      219.21      3.59 o
   3   4   3       37.70       37.23      0.89 o
   4   4   3       36.03       37.45      1.03 o
   5   4   3       27.04       26.95      1.01 o
  -5   5   3       74.92       69.72      3.66 o
  -4   5   3        6.58        5.85      0.44 o
  -3   5   3       72.55       77.44      1.31 o
  -2   5   3       37.92       36.56      0.59 o
  -1   5   3      450.30      448.13      7.00 o
   0   5   3      228.00      222.36      5.67 o
   1   5   3      449.00      432.88      7.28 o
   2   5   3       37.51       37.49      0.75 o
   3   5   3       71.34       76.78      1.68 o
   4   5   3        6.39        5.86      0.35 o
   5   5   3       75.50       72.10      2.64 o
  -4   6   3       69.54       72.71      2.63 o
  -3   6   3       46.93       49.62      1.07 o
  -2   6   3       88.66       93.46      1.38 o
  -1   6   3       58.36       61.22      1.47 o
   0   6   3       30.35       33.00      0.72 o
   1   6   3       58.99       59.74      1.10 o
   2   6   3       87.84       90.63      1.78 o
   3   6   3       47.17       48.48      1.22 o
   4   6   3       69.06       71.52      3.05 o
  -4   7   3       18.43       16.22      0.80 o
  -3   7   3       38.81       40.46      0.94 o
  -2   7   3       28.15       29.73      0.62 o
  -1   7   3       96.97       98.00      1.68 o
   0   7   3       34.21       30.32      0.60 o
   1   7   3       98.49       99.59      1.81 o
   2   7   3       28.26       28.16      0.66 o
   3   7   3       38.71       38.95      1.01 o
   4   7   3       18.27       16.55      0.58 o
  -3   8   3        2.98        3.78      0.25 o
  -2   8   3      130.86      132.36      2.22 o
  -1   8   3      164.63      167.94      2.67 o
   0   8   3      377.27      399.74      6.41 o
   1   8   3      165.39      167.89      2.97 o
   2   8   3      130.67      128.74      2.93 o
   3   8   3        2.99        3.71      0.26 o
  -3   9   3        4.30        2.21      0.32 o
  -2   9   3       86.08       86.09      1.77 o
  -1   9   3       19.38       20.02      0.47 o
   0   9   3       47.26       46.15      0.87 o
   1   9   3       19.19       19.60      0.51 o
   2   9   3       86.75       88.37      2.59 o
   3   9   3        4.30        2.36      0.30 o
  -2  10   3        6.75        8.62      0.43 o
  -1  10   3        4.79        4.94      0.23 o
   0  10   3       28.34       24.50      0.69 o
   1  10   3        4.77        4.64      0.23 o
   2  10   3        6.93        8.72      0.47 o
   0   0   4     2374.33     2030.59     69.39 o
   1   0   4     3660.19     3097.81     93.23 o
   2   0   4     1867.10     1658.80     61.29 o
   3   0   4      950.69      910.22     17.31 o
   4   0   4      102.35       99.15      2.39 o
   5   0   4        2.02        3.55      0.43 o
  -5   1   4      132.65      129.15      3.70 o
  -4   1   4       11.36       12.98      0.51 o
  -3   1   4      104.30      103.72      2.78 o
  -2   1   4     1125.24     1114.35     26.10 o
  -1   1   4      603.68      592.51     14.46 o
   0   1   4     2070.64     1932.37     41.15 o
   1   1   4      609.38      599.95     11.01 o
   2   1   4     1128.49     1107.44     31.46 o
   3   1   4      104.28      109.09      2.16 o
   4   1   4       11.18       11.86      0.44 o
   5   1   4      133.03      129.36      4.15 o
  -5   2   4       64.64       64.42      1.97 o
  -4   2   4       13.55       14.86      0.55 o
  -3   2   4      249.63      235.69      5.27 o
  -2   2   4      266.90      255.28      8.91 o
  -1   2   4     2279.10     2089.35     42.08 o
   0   2   4      598.58      593.94     11.77 o
   1   2   4     2272.76     2183.26     42.07 o
   2   2   4      269.11      272.40      6.50 o
   3   2   4      249.14      243.83      5.10 o
   4   2   4       12.99       12.61      0.46 o
   5   2   4       64.86       65.85      2.05 o
  -5   3   4        5.94        6.12      0.47 o
  -4   3   4       22.43       23.63      0.77 o
  -3   3   4       92.61       93.91      2.10 o
  -2   3   4      207.52      197.74      4.87 o
   0   3   4      521.87      505.22      8.68 o
   2   3   4      210.68      202.52      3.89 o
   3   3   4       92.68       93.43      1.98 o
   4   3   4       22.03       21.18      0.70 o
   5   3   4        5.85        6.32      0.33 o
  -5   4   4       28.93       28.58      1.04 o
  -4   4   4       93.73       96.89      2.77 o
  -3   4   4       26.19       27.78      0.58 o
  -2   4   4      155.59      158.24      2.39 o
  -1   4   4      209.59      209.87      7.04 o
   0   4   4       20.07       22.97      0.61 o
   1   4   4      210.44      229.86      5.93 o
   2   4   4      154.24      155.51      2.58 o
   3   4   4       26.91       28.97      0.73 o
   4   4   4       94.84       93.19      2.27 o
   5   4   4       29.08       27.65      0.91 o
  -5   5   4       13.76       11.50      0.64 o
  -4   5   4       25.72       26.81      0.95 o
  -3   5   4       53.25       54.48      0.98 o
  -2   5   4       16.07       16.25      0.32 o
  -1   5   4       16.56       19.79      0.42 o
   0   5   4      902.74      895.42     13.84 o
   1   5   4       16.88       18.84      0.49 o
   2   5   4       16.24       17.01      0.38 o
   3   5   4       53.13       57.31      1.27 o
   4   5   4       25.23       25.28      0.78 o
   5   5   4       13.54       13.12      0.67 o
  -4   6   4       37.52       38.65      1.26 o
  -3   6   4       79.73       78.42      1.32 o
  -2   6   4       41.07       46.82      0.75 o
  -1   6   4       74.77       81.13      1.31 o
   0   6   4      427.48      384.15      5.66 o
   1   6   4       76.17       81.42      1.44 o
   2   6   4       41.20       45.86      0.97 o
   3   6   4       80.19       76.99      1.82 o
   4   6   4       37.37       38.72      0.99 o
  -4   7   4       31.33       28.28      1.23 o
  -3   7   4        1.13        1.98      0.17 o
  -2   7   4      229.08      242.37      3.90 o
  -1   7   4      324.18      327.72      5.24 o
   0   7   4       24.50       28.21      0.54 o
   1   7   4      325.29      325.68      5.62 o
   2   7   4      229.28      234.40      7.02 o
   3   7   4        1.11        2.07      0.22 o
   4   7   4       31.49       30.18      0.87 o
  -3   8   4        3.98        3.74      0.25 o
  -2   8   4       24.80       22.97      0.52 o
  -1   8   4       29.03       28.01      0.53 o
   0   8   4       60.84       63.48      1.15 o
   1   8   4       28.34       27.29      0.63 o
   2   8   4       24.54       22.48      0.79 o
   3   8   4        3.88        4.24      0.29 o
  -3   9   4       18.85       16.13      0.74 o
  -2   9   4        3.04        3.65      0.21 o
  -1   9   4       55.71       59.78      1.16 o
   0   9   4       62.04       62.77      1.22 o
   1   9   4       55.43       58.52      1.27 o
   2   9   4        3.02        4.09      0.32 o
   3   9   4       18.86       18.20      1.02 o
  -2  10   4        3.38        2.96      0.48 o
  -1  10   4       41.07       41.78      0.88 o
   0  10   4       86.99       88.07      2.62 o
   1  10   4       41.22       41.86      1.17 o
   2  10   4        3.23        2.99      0.27 o
   1   0   5      216.81      217.93      6.29 o
   2   0   5      326.10      350.92     14.66 o
   3   0   5       38.29       43.92      1.02 o
   4   0   5       34.24       31.04      0.90 o
   5   0   5       64.62       65.53      2.01 o
  -5   1   5       28.92       29.12      1.02 o
  -4   1   5      122.53      132.04      3.35 o
  -3   1   5      125.31      139.42      3.43 o
  -2   1   5      288.40      271.31     13.33 o
  -1   1   5      472.86      507.31     12.35 o
   0   1   5     1378.41     1333.41     28.42 o
   1   1   5      470.48      511.39      8.74 o
   2   1   5      286.88      277.83      8.09 o
   3   1   5      125.74      137.73      2.75 o
   4   1   5      122.17      134.83      3.17 o
   5   1   5       29.13       28.43      1.15 o
  -5   2   5       35.10       35.89      1.19 o
  -4   2   5       31.67       34.43      1.19 o
  -3   2   5      157.29      166.65      3.91 o
  -2   2   5       13.20       14.80      0.64 o
  -1   2   5      596.39      607.82     12.11 o
   0   2   5     1864.74     1755.65     34.63 o
   1   2   5      597.25      615.25     12.11 o
   2   2   5       13.44       17.08      0.57 o
   3   2   5      157.10      173.64      3.67 o
   4   2   5       31.88       34.64      0.92 o
   5   2   5       35.06       35.68      1.25 o
  -5   3   5       28.66       30.28      1.34 o
  -4   3   5      158.37      164.23      4.05 o
  -3   3   5      160.05      157.36      3.67 o
  -2   3   5      209.15      224.15      4.33 o
  -1   3   5      117.97      117.06      3.06 o
   0   3   5     3489.10     3103.00     61.21 o
   1   3   5      116.44      123.43      3.41 o
   2   3   5      209.10      219.33      3.80 o
   3   3   5      161.07      159.27      2.88 o
   4   3   5      156.96      162.52      3.75 o
   5   3   5       28.46       26.35      0.92 o
  -5   4   5        2.81        2.93      0.36 o
  -4   4   5       47.87       51.98      1.64 o
  -3   4   5      120.27      127.62      2.21 o
  -2   4   5       56.80       58.00      0.89 o
  -1   4   5       62.83       63.27      1.78 o
   0   4   5      524.71      456.67     30.04 o
   1   4   5       62.02       60.29      1.69 o
   2   4   5       57.12       58.88      1.14 o
   3   4   5      119.63      127.74      2.66 o
   4   4   5       47.38       51.63      1.36 o
   5   4   5        2.59        3.02      0.34 o
  -5   5   5       33.26       25.41      1.67 o
  -4   5   5       34.56       39.28      1.29 o
  -3   5   5       17.94       19.06      0.45 o
  -2   5   5       42.43       41.06      0.65 o
  -1   5   5       84.95       99.92      1.77 o
   0   5   5      405.49      393.68      5.95 o
   1   5   5       83.78       97.20      1.61 o
   2   5   5       42.42       41.66      0.87 o
   3   5   5       18.16       19.83      0.58 o
   4   5   5       34.43       37.71      1.16 o
   5   5   5       33.33       32.87      1.25 o
  -4   6   5       29.15       29.84      1.15 o
  -3   6   5      164.82      169.75      2.93 o
  -2   6   5       43.60       43.50      0.72 o
  -1   6   5       44.86       54.40      0.95 o
   0   6   5       36.72       34.83      0.59 o
   1   6   5       45.24       52.78      0.94 o
   2   6   5       43.84       44.46      1.00 o
   3   6   5      164.46      168.31      3.72 o
   4   6   5       29.74       30.69      0.82 o
  -4   7   5       42.74       39.28      1.58 o
  -3   7   5        2.00        2.10      0.17 o
  -2   7   5       86.76       85.70      1.41 o
  -1   7   5      151.60      154.58      2.37 o
   0   7   5       40.36       37.64      0.68 o
   1   7   5      150.63      149.89      2.70 o
   2   7   5       86.63       86.29      2.33 o
   3   7   5        2.05        2.46      0.21 o
   4   7   5       43.15       40.94      1.34 o
  -3   8   5       80.80       78.97      1.92 o
  -2   8   5       98.53       97.86      1.71 o
  -1   8   5       17.59       19.84      0.66 o
   0   8   5        0.36        1.14      0.23 o
   1   8   5       17.57       18.64      0.52 o
   2   8   5       98.69      101.53      2.67 o
   3   8   5       80.54       73.48      2.83 o
  -3   9   5        7.37        6.57      0.54 o
  -2   9   5       76.37       72.71      1.65 o
  -1   9   5       37.23       40.76      0.86 o
   0   9   5        0.60        0.50      0.12 o
   1   9   5       38.11       40.77      0.86 o
   2   9   5       76.78       74.69      2.61 o
  -2  10   5       12.52       10.28      0.75 o
  -1  10   5       58.06       56.76      1.15 o
   0  10   5        7.12        6.90      0.28 o
   1  10   5       57.79       55.80      1.40 o
   0   0   6       92.99       97.02      3.53 o
   1   0   6      379.80      412.39      9.39 o
   2   0   6      120.87      117.69      3.75 o
   3   0   6      415.79      416.46      9.39 o
   4   0   6       64.69       65.65      1.78 o
   5   0   6       67.31       72.83      2.25 o
  -5   1   6        1.68        1.34      0.26 o
  -4   1   6      192.99      192.63      4.76 o
  -3   1   6       14.04       14.89      0.53 o
  -2   1   6      644.42      595.07     26.67 o
  -1   1   6      456.40      443.66     11.50 o
   0   1   6     2021.67     1818.51     39.76 o
   1   1   6      452.37      436.18      7.30 o
   2   1   6      647.45      618.19     21.48 o
   3   1   6       13.95       15.54      0.46 o
   4   1   6      192.37      194.64      4.49 o
   5   1   6        1.77        2.22      0.29 o
  -5   2   6       65.24       65.39      1.98 o
  -4   2   6      198.41      210.62      5.20 o
  -3   2   6      230.14      219.03      4.45 o
  -2   2   6      258.24      234.46      6.50 o
  -1   2   6     1416.00     1289.61     24.61 o
   0   2   6        2.65        1.62      0.38 o
   1   2   6     1420.19     1322.99     28.48 o
   2   2   6      258.19      236.03      4.73 o
   3   2   6      227.82      225.53      4.30 o
   4   2   6      199.89      215.31      4.92 o
   5   2   6       65.03       64.66      2.21 o
  -5   3   6      177.37      182.00      6.66 o
  -4   3   6       26.69       28.01      0.89 o
  -3   3   6       47.62       51.56      1.00 o
  -2   3   6      649.25      580.75      8.59 o
  -1   3   6      203.44      211.07      5.51 o
   0   3   6      127.34      106.09      3.78 o
   1   3   6      201.00      212.32      5.97 o
   2   3   6      652.06      586.93      9.91 o
   3   3   6       48.42       52.89      1.09 o
   4   3   6       26.61       27.51      0.84 o
   5   3   6      177.70      173.04      6.59 o
  -5   4   6        9.75        9.49      0.59 o
  -4   4   6      163.41      180.31      5.00 o
  -3   4   6       27.81       29.99      0.70 o
  -2   4   6       24.30       24.64      0.44 o
  -1   4   6      288.59      282.28      5.08 o
   0   4   6     1064.33     1033.34     47.70 o
   1   4   6      288.90      277.21      4.96 o
   2   4   6       24.01       24.37      0.80 o
   3   4   6       27.10       29.26      0.69 o
   4   4   6      162.92      179.85      4.12 o
   5   4   6        9.68        8.09      0.47 o
  -5   5   6        9.37        7.32      0.65 o
  -4   5   6      200.65      206.17      5.58 o
  -3   5   6      137.68      138.50      2.33 o
  -2   5   6       23.04       24.36      0.43 o
  -1   5   6       37.20       44.33      0.86 o
   0   5   6     1543.13     1440.08     21.49 o
   1   5   6       37.50       43.35      0.78 o
   2   5   6       22.85       25.78      0.58 o
   3   5   6      136.10      136.41      3.06 o
   4   5   6      200.39      200.86      4.38 o
   5   5   6        9.44        6.73      0.65 o
  -4   6   6       27.01       26.25      0.97 o
  -3   6   6       11.12       10.09      0.33 o
  -2   6   6      169.62      177.56      2.62 o
  -1   6   6      227.66      228.15      3.60 o
   0   6   6       11.42       11.23      0.32 o
   1   6   6      228.96      223.80      3.80 o
   2   6   6      170.61      175.17      3.25 o
   3   6   6       11.31       11.42      0.46 o
   4   6   6       27.09       24.89      0.71 o
  -4   7   6       14.67       13.74      0.68 o
  -3   7   6       40.66       38.81      0.94 o
  -2   7   6       36.35       38.54      0.70 o
  -1   7   6       41.50       42.52      0.76 o
   0   7   6       16.75       14.55      0.35 o
   1   7   6       41.68       41.30      0.92 o
   2   7   6       36.44       35.80      0.88 o
   3   7   6       40.40       38.48      0.99 o
   4   7   6       14.50       13.62      0.49 o
  -3   8   6       78.22       74.18      1.84 o
  -2   8   6        7.13        7.51      0.28 o
  -1   8   6       20.97       23.66      0.54 o
   0   8   6       12.47       13.06      0.33 o
   1   8   6       20.55       22.34      0.58 o
   2   8   6        6.96        8.63      0.43 o
   3   8   6       77.91       70.07      2.32 o
  -2   9   6        4.07        3.43      0.21 o
  -1   9   6       42.96       41.31      0.75 o
   0   9   6       13.76       13.14      0.40 o
   1   9   6       43.03       40.43      0.85 o
   2   9   6        4.07        3.46      0.25 o
  -1  10   6       17.30       16.15      0.45 o
   0  10   6        2.78        1.26      0.14 o
   1  10   6       17.44       15.66      0.96 o
   1   0   7      225.80      245.55      7.61 o
   2   0   7      547.50      518.42     13.66 o
   3   0   7       66.11       64.21      1.42 o
   4   0   7      143.69      152.60      3.83 o
   5   0   7       69.12       71.78      2.17 o
  -5   1   7        4.62        4.49      0.35 o
  -4   1   7       59.97       63.03      1.68 o
  -3   1   7       58.48       52.93      1.26 o
  -2   1   7     1027.49      949.52     23.59 o
  -1   1   7      383.12      398.14     10.45 o
   0   1   7     2547.92     2214.55     43.71 o
   1   1   7      382.88      393.36      8.31 o
   2   1   7     1028.75      902.98     21.87 o
   3   1   7       58.64       53.40      1.12 o
   4   1   7       59.89       59.73      1.57 o
   5   1   7        4.59        5.38      0.44 o
  -5   2   7       20.62       19.44      0.78 o
  -4   2   7       81.63       87.59      2.26 o
  -3   2   7       13.74       14.95      0.39 o
  -2   2   7      443.10      411.13      7.99 o
  -1   2   7      715.73      687.51     16.90 o
   0   2   7      515.29      528.06     10.47 o
   1   2   7      715.21      680.04     17.78 o
   2   2   7      444.15      426.29      9.35 o
   3   2   7       14.51       15.09      0.46 o
   4   2   7       82.27       85.88      2.14 o
   5   2   7       19.92       21.04      0.88 o
  -5   3   7        7.73        7.48      0.56 o
  -4   3   7      109.81      110.76      2.79 o
  -3   3   7       35.03       36.70      0.83 o
  -2   3   7      415.01      397.09      5.75 o
  -1   3   7      547.12      493.51     23.11 o
   0   3   7      417.33      366.51     15.77 o
   1   3   7      544.74      486.50     13.62 o
   2   3   7      415.66      394.77      6.49 o
   3   3   7       34.31       35.55      0.80 o
   4   3   7      109.32      107.60      2.82 o
   5   3   7        7.87        6.00      0.36 o
  -5   4   7       15.60       16.04      1.13 o
  -4   4   7       20.20       22.93      0.86 o
  -3   4   7       52.68       51.98      0.98 o
  -2   4   7       68.88       63.74      1.01 o
  -1   4   7      133.41      138.15      2.36 o
   0   4   7      111.93      125.00      2.13 o
   1   4   7      133.17      139.10      2.44 o
   2   4   7       68.13       62.81      1.14 o
   3   4   7       52.64       53.94      1.19 o
   4   4   7       20.68       21.16      0.78 o
   5   4   7       15.16       14.38      1.24 o
  -4   5   7      137.16      140.80      4.01 o
  -3   5   7       13.18       12.70      0.36 o
  -2   5   7      227.51      231.26      3.53 o
  -1   5   7       27.19       27.58      0.59 o
   0   5   7        1.55        3.79      0.34 o
   1   5   7       27.43       27.33      0.50 o
   2   5   7      229.23      232.28      4.21 o
   3   5   7       13.42       14.21      0.56 o
   4   5   7      137.53      144.66      3.32 o
  -4   6   7       21.22       21.38      0.84 o
  -3   6   7      360.63      364.57      6.39 o
  -2   6   7      100.03       99.33      1.59 o
  -1   6   7      159.32      168.09      2.72 o
   0   6   7       51.81       62.05      1.02 o
   1   6   7      160.13      168.64      2.90 o
   2   6   7       99.51       98.66      1.89 o
   3   6   7      362.41      366.33      7.72 o
   4   6   7       21.02       20.30      0.62 o
  -4   7   7       12.99       11.65      0.97 o
  -3   7   7        7.19        7.06      0.27 o
  -2   7   7       26.76       25.34      0.52 o
  -1   7   7       90.71       92.32      1.46 o
   0   7   7        3.48        4.95      0.21 o
   1   7   7       89.22       86.73      1.72 o
   2   7   7       26.58       23.96      0.65 o
   3   7   7        7.32        7.28      0.36 o
   4   7   7       12.91       12.38      0.86 o
  -3   8   7        7.56        7.14      0.35 o
  -2   8   7       79.60       75.20      1.67 o
  -1   8   7       40.49       40.82      0.76 o
   0   8   7        0.59        0.40      0.10 o
   1   8   7       40.69       39.75      0.89 o
   2   8   7       79.12       74.00      2.06 o
   3   8   7        7.54        6.94      0.36 o
  -2   9   7       12.41       14.94      0.38 o
  -1   9   7        1.73        1.54      0.13 o
   0   9   7       13.56       14.20      0.71 o
   1   9   7        1.68        1.74      0.17 o
   2   9   7       12.55       14.91      0.57 o
  -1  10   7       12.00       12.24      0.53 o
   0  10   7        0.76        0.83      0.13 o
   1  10   7       11.92       11.02      0.59 o
   0   0   8      685.83      634.43     21.85 o
   1   0   8       20.91       23.96      2.40 o
   2   0   8      166.42      175.38      4.36 o
   3   0   8       10.14       13.83      0.43 o
   4   0   8        7.00        3.48      0.31 o
   5   0   8        6.50        7.19      0.51 o
  -5   1   8       33.76       34.21      1.29 o
  -4   1   8       69.98       71.27      1.90 o
  -3   1   8       94.58       95.45      2.14 o
  -2   1   8      385.68      383.24      8.05 o
  -1   1   8       18.71       22.19      1.36 o
   0   1   8      432.78      414.93      9.20 o
   1   1   8       18.08       21.42      1.39 o
   2   1   8      384.20      381.21      8.47 o
   3   1   8       94.52       95.62      1.89 o
   4   1   8       70.34       71.18      1.79 o
   5   1   8       33.73       35.54      1.32 o
  -5   2   8       63.97       60.41      2.60 o
  -4   2   8       26.63       25.96      0.86 o
  -3   2   8        0.85        1.06      0.15 o
  -2   2   8      746.49      722.13     11.62 o
  -1   2   8      142.60      146.27     10.54 o
   1   2   8      143.09      142.69      4.43 o
   2   2   8      743.61      733.63     12.63 o
   3   2   8        0.89        1.37      0.28 o
   4   2   8       26.95       27.73      0.98 o
   5   2   8       64.64       61.93      2.08 o
  -5   3   8        3.41        3.65      0.38 o
  -4   3   8       34.43       34.34      1.01 o
  -3   3   8       46.91       47.52      0.91 o
  -2   3   8      238.96      228.00      3.48 o
  -1   3   8      130.92      144.40      2.57 o
   0   3   8       54.20       57.18      2.96 o
   1   3   8      131.33      139.33      2.58 o
   2   3   8      235.46      221.83      3.74 o
   3   3   8       46.76       46.49      1.07 o
   4   3   8       34.71       32.90      0.92 o
   5   3   8        3.56        3.19      0.26 o
  -5   4   8       25.05       21.27      1.29 o
  -4   4   8       15.96       16.91      0.71 o
  -3   4   8      313.07      322.52      5.34 o
  -2   4   8       12.43       11.96      0.30 o
  -1   4   8      113.33      109.81      2.19 o
   0   4   8      237.76      217.13      3.24 o
   1   4   8      112.68      110.66      2.81 o
   2   4   8       12.20       11.59      0.32 o
   3   4   8      314.16      324.11      6.27 o
   4   4   8       15.96       15.99      0.56 o
   5   4   8       25.17       21.64      1.35 o
  -4   5   8        3.12        2.82      0.30 o
  -3   5   8       29.47       32.57      0.70 o
  -2   5   8       70.69       70.67      1.26 o
  -1   5   8      159.67      169.90      2.90 o
   0   5   8      117.42      123.78      1.91 o
   1   5   8      158.17      162.32      2.76 o
   2   5   8       70.60       70.47      1.39 o
   3   5   8       28.97       32.28      0.81 o
   4   5   8        3.12        3.20      0.24 o
  -4   6   8       13.20       13.91      0.74 o
  -3   6   8       32.51       32.59      0.73 o
  -2   6   8      123.82      127.93      1.99 o
  -1   6   8       62.46       68.99      1.19 o
   0   6   8      120.87      138.13      2.13 o
   1   6   8       62.35       66.46      1.25 o
   2   6   8      121.76      123.47      2.55 o
   3   6   8       32.57       34.71      0.92 o
   4   6   8       12.85       12.83      0.46 o
  -3   7   8        6.14        4.99      0.23 o
  -2   7   8      171.59      177.13      2.82 o
  -1   7   8      231.87      227.08      3.41 o
   0   7   8        0.64        1.06      0.15 o
   1   7   8      230.49      219.66      4.16 o
   2   7   8      171.94      168.56      3.99 o
   3   7   8        6.15        5.11      0.33 o
   4   7   8        0.64        1.02      0.27 o
  -3   8   8       22.39       20.88      0.58 o
  -2   8   8        9.08        8.27      0.29 o
  -1   8   8        9.73        9.09      0.28 o
   0   8   8        5.39        4.99      0.22 o
   1   8   8       10.10        9.29      0.33 o
   2   8   8        9.22        8.24      0.39 o
   3   8   8       22.91       20.46      0.76 o
  -2   9   8       14.25       14.96      0.46 o
  -1   9   8        7.52        7.52      0.24 o
   0   9   8        1.05        1.38      0.20 o
   1   9   8        7.69        7.69      0.30 o
   2   9   8       14.14       16.21      0.97 o
  -1  10   8       24.69       22.77      1.18 o
   0  10   8        4.89        4.62      0.34 o
   1   0   9      330.27      326.37     17.07 o
   2   0   9      462.26      434.56      7.83 o
   3   0   9      154.85      160.69      3.30 o
   4   0   9        0.87        0.92      0.20 o
   5   0   9       64.72       55.18      2.78 o
  -5   1   9       64.21       56.37      1.61 o
  -4   1   9       36.65       37.39      1.17 o
  -3   1   9       24.30       27.08      0.75 o
  -2   1   9       81.39       84.36      1.83 o
  -1   1   9      121.13      117.11      4.24 o
   0   1   9      338.64      302.15     14.11 o
   1   1   9      122.86      117.27      6.08 o
   2   1   9       80.77       84.35      1.66 o
   3   1   9       24.68       27.49      0.66 o
   4   1   9       36.63       35.24      1.10 o
   5   1   9       63.57       57.36      1.95 o
  -5   2   9       30.35       28.67      1.43 o
  -4   2   9       42.77       41.85      1.20 o
  -3   2   9       29.31       25.45      0.64 o
  -2   2   9      586.75      555.57     10.63 o
  -1   2   9       24.52       21.25      0.62 o
   0   2   9      400.99      408.96     19.11 o
   1   2   9       23.80       19.60      0.47 o
   2   2   9      588.64      540.43      8.89 o
   3   2   9       28.98       25.82      0.67 o
   4   2   9       42.22       41.38      1.11 o
   5   2   9       30.43       30.70      1.14 o
  -5   3   9       23.37       24.82      1.51 o
  -4   3   9       36.40       39.96      1.13 o
  -3   3   9      933.30      930.58     15.43 o
  -2   3   9      296.39      308.39      4.86 o
  -1   3   9      404.00      375.03      5.48 o
   0   3   9      819.75      771.69     11.85 o
   1   3   9      404.44      374.95      7.67 o
   2   3   9      296.82      301.85      5.04 o
   3   3   9      930.73      946.10     17.81 o
   4   3   9       36.79       38.10      0.91 o
   5   3   9       23.73       25.92      1.18 o
  -4   4   9        6.66        7.70      0.37 o
  -3   4   9       34.18       37.53      0.74 o
  -2   4   9        8.14        7.11      0.38 o
  -1   4   9      207.07      217.94      3.46 o
   0   4   9      420.71      429.56      6.32 o
   1   4   9      209.04      216.14      3.87 o
   2   4   9        8.27        8.13      0.31 o
   3   4   9       33.90       35.76      0.88 o
   4   4   9        6.73        7.93      0.37 o
  -4   5   9        3.98        3.46      0.29 o
  -3   5   9       40.36       40.33      0.86 o
  -2   5   9      255.30      262.85      4.27 o
  -1   5   9       10.60       13.11      0.56 o
   0   5   9      281.48      285.95      4.26 o
   1   5   9       10.64       11.46      0.30 o
   2   5   9      258.95      261.10      4.75 o
   3   5   9       40.55       38.91      0.95 o
   4   5   9        4.09        4.42      0.27 o
  -4   6   9        4.40        3.21      0.70 o
  -3   6   9       29.08       29.28      0.69 o
  -2   6   9       64.96       66.11      1.10 o
  -1   6   9        8.05        8.90      0.29 o
   0   6   9      227.34      238.97      3.60 o
   1   6   9        7.97        9.07      0.34 o
   2   6   9       64.48       62.65      1.40 o
   3   6   9       28.90       29.01      0.81 o
   4   6   9        4.53        3.76      0.24 o
  -3   7   9       19.48       19.83      0.51 o
  -2   7   9       29.41       29.48      0.61 o
  -1   7   9        4.50        4.81      0.21 o
   0   7   9       39.25       42.84      0.81 o
   1   7   9        4.66        4.76      0.25 o
   2   7   9       29.56       29.15      0.86 o
   3   7   9       19.57       19.17      0.65 o
  -3   8   9        0.24        0.31      0.17 o
  -2   8   9       21.36       23.15      0.53 o
  -1   8   9       43.64       38.88      0.74 o
   0   8   9       17.82       16.40      0.43 o
   1   8   9       43.33       39.71      0.90 o
   2   8   9       21.29       22.01      0.79 o
   3   8   9        0.26        0.16      0.27 o
  -2   9   9       37.31       34.70      1.32 o
  -1   9   9       16.72       15.32      0.43 o
   0   9   9       29.99       26.66      0.86 o
   1   9   9       16.72       15.74      0.44 o
   2   9   9       36.59       34.44      1.29 o
   1   0  10      492.21      487.41     16.19 o
   2   0  10       50.64       43.52      0.90 o
   3   0  10       65.89       57.65      1.38 o
   4   0  10        9.74       10.51      0.50 o
   5   0  10        4.67        3.83      0.27 o
  -5   1  10       12.13       10.86      0.87 o
  -4   1  10       88.44       96.63      2.49 o
  -3   1  10       47.13       52.39      1.26 o
  -2   1  10        5.43        4.18      0.20 o
  -1   1  10      174.14      168.11      4.15 o
   0   1  10       91.63       72.75      2.65 o
   1   1  10      174.26      165.77      2.98 o
   2   1  10        5.63        4.66      0.21 o
   3   1  10       48.13       52.04      1.12 o
   4   1  10       88.38       94.86      2.29 o
   5   1  10       12.28       11.70      0.58 o
  -5   2  10        0.70        0.46      0.28 o
  -4   2  10       10.59        9.54      0.39 o
  -3   2  10      133.72      143.25      2.87 o
  -2   2  10       79.91       77.62      1.39 o
  -1   2  10      697.36      675.39     14.85 o
   0   2  10       29.32       32.66      0.64 o
   1   2  10      700.45      672.20      9.84 o
   2   2  10       80.52       75.76      1.35 o
   3   2  10      135.15      144.02      2.90 o
   4   2  10       10.90       10.08      0.38 o
   5   2  10        0.76        0.53      0.21 o
  -4   3  10       24.27       24.42      0.77 o
  -3   3  10      255.42      258.94      4.36 o
  -2   3  10      282.57      302.89      4.76 o
  -1   3  10      144.50      138.99      2.23 o
   0   3  10      115.33      116.42      1.89 o
   1   3  10      143.36      144.21      2.21 o
   2   3  10      280.79      293.04      4.93 o
   3   3  10      254.82      257.84      5.05 o
   4   3  10       23.75       23.97      0.63 o
   5   3  10       17.35       16.26      1.08 o
  -4   4  10        9.76       10.06      0.47 o
  -3   4  10      149.32      151.56      2.87 o
  -2   4  10      548.79      549.82      8.99 o
  -1   4  10       39.21       42.60      0.75 o
   0   4  10      188.18      175.17      2.65 o
   1   4  10       39.20       43.09      0.83 o
   2   4  10      547.81      549.53      8.93 o
   3   4  10      149.95      154.10      3.08 o
   4   4  10       10.04       11.06      0.39 o
  -4   5  10       45.47       44.32      1.38 o
  -3   5  10      363.87      367.28      7.45 o
  -2   5  10       59.03       59.94      1.11 o
  -1   5  10       57.29       62.02      1.31 o
   0   5  10      138.77      151.33      2.33 o
   1   5  10       57.98       61.18      1.31 o
   2   5  10       58.94       61.06      1.33 o
   3   5  10      363.98      360.56      7.02 o
   4   5  10       45.19       44.84      1.28 o
  -4   6  10        4.04        5.22      0.59 o
  -3   6  10       54.23       54.83      1.15 o
  -2   6  10      156.57      164.66      2.64 o
  -1   6  10       86.21       90.16      1.67 o
   0   6  10       96.71      100.58      1.72 o
   1   6  10       84.74       88.74      1.76 o
   2   6  10      155.61      157.28      3.36 o
   3   6  10       54.01       52.73      1.18 o
   4   6  10        3.89        3.22      0.38 o
  -3   7  10        3.32        3.71      0.20 o
  -2   7  10       34.71       33.54      0.65 o
  -1   7  10       22.46       21.11      0.46 o
   0   7  10       17.82       16.71      0.45 o
   1   7  10       22.76       21.16      0.55 o
   2   7  10       34.82       31.05      0.91 o
   3   7  10        3.44        3.58      0.27 o
  -2   8  10       14.26       13.96      0.37 o
  -1   8  10        0.11        0.41      0.11 o
   0   8  10       13.14       10.63      0.34 o
   1   8  10        0.10        0.16      0.14 o
   2   8  10       14.61       13.90      0.54 o
  -2   9  10        4.15        3.18      0.43 o
  -1   9  10       18.68       18.04      0.40 o
   0   9  10        1.38        1.67      0.15 o
   1   9  10       18.43       16.20      0.55 o
   1   0  11        1.38        1.67      0.22 o
   2   0  11        0.08        0.36      0.13 o
   3   0  11       40.76       50.28      1.11 o
   4   0  11      247.64      239.52      5.41 o
   5   0  11        2.38        2.15      0.38 o
  -4   1  11       61.91       63.00      1.51 o
  -3   1  11      144.45      154.32      3.33 o
  -2   1  11       17.21       16.28      0.59 o
  -1   1  11      115.01      128.26      3.44 o
   0   1  11       53.53       49.90      0.92 o
   1   1  11      115.18      123.96      2.08 o
   2   1  11       17.25       15.82      0.40 o
   3   1  11      143.45      151.39      3.05 o
   4   1  11       62.57       64.99      1.60 o
   5   1  11        4.62        3.98      0.48 o
  -4   2  11       78.51       76.62      1.76 o
  -3   2  11       14.92       14.57      0.52 o
  -2   2  11        4.00        3.97      0.21 o
  -1   2  11      310.51      327.85      7.10 o
   0   2  11       56.01       45.91      0.82 o
   1   2  11      312.13      319.40      4.64 o
   2   2  11        3.88        3.47      0.20 o
   3   2  11       15.00       14.08      0.46 o
   4   2  11       78.96       76.35      1.69 o
   5   2  11       12.08       11.95      0.97 o
  -4   3  11       82.76       77.31      3.68 o
  -3   3  11      250.09      255.00      4.47 o
  -2   3  11       93.94       94.81      1.60 o
  -1   3  11       54.41       54.61      0.97 o
   0   3  11       33.21       30.51      0.58 o
   1   3  11       53.94       55.41      0.94 o
   2   3  11       93.87       93.12      1.66 o
   3   3  11      249.18      258.99      5.03 o
   4   3  11       83.43       78.04      1.62 o
  -4   4  11        7.78        6.43      0.44 o
  -3   4  11      105.09      105.84      2.05 o
  -2   4  11       46.31       46.07      0.98 o
  -1   4  11       11.33       12.45      0.33 o
   0   4  11       63.28       66.02      1.09 o
   1   4  11       11.23       12.94      0.32 o
   2   4  11       46.49       44.07      0.87 o
   3   4  11      103.96      106.99      2.20 o
   4   4  11        7.56        6.16      0.29 o
  -4   5  11       15.64       15.31      0.70 o
  -3   5  11       22.08       24.30      0.63 o
  -2   5  11      101.42      110.53      1.88 o
  -1   5  11       10.69       10.94      0.32 o
   0   5  11        1.54        1.99      0.17 o
   1   5  11       10.87       10.54      0.33 o
   2   5  11      101.72      109.10      2.25 o
   3   5  11       22.37       25.51      0.66 o
   4   5  11       15.58       16.09      0.52 o
  -3   6  11       32.98       33.91      0.77 o
  -2   6  11        5.59        5.87      0.24 o
  -1   6  11      112.08      115.13      2.09 o
   0   6  11      223.88      202.43      3.31 o
   1   6  11      110.46      114.37      2.20 o
   2   6  11        5.60        6.11      0.29 o
   3   6  11       33.09       31.97      0.95 o
  -3   7  11        0.55        0.37      0.10 o
  -2   7  11       10.13       10.12      0.29 o
  -1   7  11       11.98       13.15      0.33 o
   0   7  11       79.11       66.83      1.28 o
   1   7  11       11.62       12.15      0.40 o
   2   7  11       10.29       10.04      0.46 o
   3   7  11        0.64        0.41      0.17 o
  -2   8  11       13.52       13.94      0.36 o
  -1   8  11       11.93       11.99      0.33 o
   0   8  11      110.00      111.42      1.98 o
   1   8  11       11.96       11.55      0.38 o
   2   8  11       13.76       13.62      0.51 o
  -1   9  11       29.63       26.86      0.74 o
   0   9  11        8.92        8.66      0.31 o
   1   9  11       29.33       26.05      0.71 o
   0   0  12     1438.68     1381.24     36.58 o
   1   0  12       11.11       13.74      0.45 o
   2   0  12        4.12        4.22      0.25 o
   3   0  12      113.57      110.36      2.49 o
   4   0  12      140.95      130.37      3.03 o
  -4   1  12        0.44        0.36      0.20 o
  -3   1  12      123.46      117.94      2.61 o
  -2   1  12       73.15       72.68      1.84 o
  -1   1  12       85.56       85.70      1.97 o
   0   1  12        4.21        3.36      0.16 o
   1   1  12       86.07       85.48      1.43 o
   2   1  12       72.03       70.39      1.45 o
   3   1  12      124.34      118.22      2.50 o
   4   1  12        0.39        0.25      0.14 o
  -4   2  12        8.72        9.74      0.40 o
  -3   2  12       20.20       21.25      0.55 o
  -2   2  12      347.02      362.37      6.03 o
  -1   2  12        8.92        8.23      0.31 o
   0   2  12      405.78      400.87      6.22 o
   1   2  12        8.94        8.46      0.23 o
   2   2  12      348.12      356.43      5.53 o
   3   2  12       20.18       21.04      0.55 o
   4   2  12        8.69        9.32      0.39 o
  -4   3  12       46.45       44.32      2.24 o
  -3   3  12       47.55       48.43      1.02 o
  -2   3  12      251.07      268.56      4.44 o
  -1   3  12       26.04       26.12      0.55 o
   0   3  12       31.85       34.05      0.65 o
   1   3  12       26.65       27.08      0.56 o
   2   3  12      248.91      258.12      4.63 o
   3   3  12       48.23       46.34      1.09 o
   4   3  12       46.57       45.02      1.04 o
  -4   4  12       57.92       50.23      2.48 o
  -3   4  12      100.88       98.93      1.88 o
  -2   4  12       57.96       59.44      1.22 o
  -1   4  12       61.37       63.23      1.07 o
   0   4  12       47.35       55.30      0.95 o
   1   4  12       61.80       64.01      1.15 o
   2   4  12       58.24       57.45      1.13 o
   3   4  12      101.53       96.85      2.02 o
   4   4  12       57.38       52.61      1.26 o
  -4   5  12       13.94       12.51      1.32 o
  -3   5  12       38.67       40.77      0.90 o
  -2   5  12       99.20      103.32      1.76 o
  -1   5  12      228.01      237.54      3.84 o
   0   5  12       23.83       25.36      0.51 o
   1   5  12      228.44      239.65      4.19 o
   2   5  12       98.81      100.14      1.90 o
   3   5  12       39.38       39.92      0.93 o
   4   5  12       13.89       12.46      0.61 o
  -3   6  12       10.11       10.63      0.33 o
  -2   6  12        9.82        9.10      0.29 o
  -1   6  12      176.47      192.06      3.36 o
   0   6  12      170.30      177.60      3.14 o
   1   6  12      176.56      189.01      3.52 o
   2   6  12        9.87        8.63      0.41 o
   3   6  12       10.13       10.31      0.64 o
  -3   7  12        0.40        0.55      0.14 o
  -2   7  12       12.06       10.62      0.30 o
  -1   7  12       38.92       37.95      0.70 o
   0   7  12       43.10       37.42      0.79 o
   1   7  12       38.52       37.87      0.88 o
   2   7  12       11.80        9.93      0.42 o
   3   7  12        0.38        0.59      0.22 o
  -2   8  12        7.98        7.87      0.32 o
  -1   8  12       10.01        9.19      0.29 o
   0   8  12        0.15        0.08      0.11 o
   1   8  12       10.42        9.86      0.33 o
   2   8  12        7.97        7.14      0.38 o
   0   9  12       23.65       21.98      0.64 o
   1   0  13        0.37        0.95      0.13 o
   2   0  13       64.78       71.13      1.64 o
   3   0  13       11.65       10.07      0.41 o
   4   0  13        7.80        7.25      0.35 o
  -4   1  13       19.51       23.91      0.70 o
  -3   1  13       93.52       92.30      2.16 o
  -2   1  13       54.38       62.36      1.40 o
  -1   1  13       64.35       71.92      1.71 o
   0   1  13        2.66        2.69      0.15 o
   1   1  13       65.52       73.37      1.19 o
   2   1  13       53.69       58.09      1.63 o
   3   1  13       94.28       90.98      2.86 o
   4   1  13       19.62       24.20      0.66 o
  -4   2  13        8.91       10.20      0.51 o
  -3   2  13       14.22       14.13      0.44 o
  -2   2  13      200.06      216.50      3.75 o
  -1   2  13      155.17      164.11      3.00 o
   0   2  13      457.93      493.04      7.22 o
   1   2  13      153.40      162.39      2.50 o
   2   2  13      201.75      207.91      3.72 o
   3   2  13       13.93       13.44      0.44 o
   4   2  13        8.93       10.17      0.41 o
  -4   3  13       44.28       43.17      2.52 o
  -3   3  13      128.87      128.34      2.52 o
  -2   3  13      178.74      181.91      3.39 o
  -1   3  13      218.72      223.10      3.78 o
   0   3  13       44.47       45.87      0.80 o
   1   3  13      218.37      222.30      3.62 o
   2   3  13      177.65      177.50      3.37 o
   3   3  13      130.02      125.92      2.56 o
   4   3  13       44.75       44.19      1.12 o
  -4   4  13       25.49       24.55      1.51 o
  -3   4  13       65.83       65.88      1.35 o
  -2   4  13      461.80      474.26      8.06 o
  -1   4  13      158.93      154.38      2.39 o
   0   4  13        2.74        3.59      0.29 o
   1   4  13      157.32      153.06      2.56 o
   2   4  13      460.94      468.36      9.36 o
   3   4  13       65.70       63.13      1.73 o
   4   4  13       25.87       25.63      1.04 o
  -3   5  13       75.29       71.03      1.45 o
  -2   5  13       60.45       63.22      1.21 o
  -1   5  13       14.19       16.57      0.45 o
   0   5  13      108.90      112.72      1.90 o
   1   5  13       13.90       15.69      0.43 o
   2   5  13       59.72       60.52      1.62 o
   3   5  13       75.22       70.73      2.69 o
  -3   6  13        3.06        2.69      0.16 o
  -2   6  13       99.80      106.43      2.03 o
  -1   6  13        6.61        5.22      0.27 o
   0   6  13        7.85        7.76      0.34 o
   1   6  13        6.69        5.31      0.30 o
   2   6  13       99.62       99.78      3.31 o
   3   6  13        3.10        2.47      0.25 o
  -2   7  13       20.32       20.09      0.43 o
  -1   7  13       15.02       15.89      0.38 o
   0   7  13       47.53       50.62      0.96 o
   1   7  13       14.91       15.32      0.44 o
   2   7  13       20.23       19.34      0.66 o
  -2   8  13        3.40        2.99      0.30 o
  -1   8  13       27.76       25.50      0.58 o
   0   8  13       24.58       21.98      0.48 o
   1   8  13       27.54       24.59      0.66 o
   0   0  14      114.23      120.32      4.01 o
   1   0  14      165.83      175.12      3.23 o
   2   0  14       50.40       47.78      1.25 o
   3   0  14      139.80      132.33      2.65 o
   4   0  14        5.14        6.05      0.32 o
  -4   1  14        0.41        0.85      0.27 o
  -3   1  14       60.61       65.90      1.39 o
  -2   1  14       89.37       97.50      1.82 o
  -1   1  14       32.77       34.68      0.83 o
   0   1  14       54.87       55.73      1.05 o
   1   1  14       32.57       34.23      0.67 o
   2   1  14       89.24       97.15      2.02 o
   3   1  14       60.59       64.00      1.71 o
   4   1  14        0.39        0.66      0.14 o
  -4   2  14        1.81        1.92      0.42 o
  -3   2  14       21.72       22.84      0.60 o
  -2   2  14      171.62      179.59      3.37 o
  -1   2  14       28.12       28.80      0.68 o
   0   2  14       97.65      109.69      1.71 o
   1   2  14       27.65       28.04      0.58 o
   2   2  14      171.40      175.50      3.33 o
   3   2  14       21.88       22.57      0.70 o
   4   2  14        1.83        1.76      0.18 o
  -4   3  14        3.52        2.72      0.38 o
  -3   3  14        7.97        9.34      0.40 o
  -2   3  14        9.65        9.04      0.35 o
  -1   3  14      101.73      107.43      1.80 o
   0   3  14       71.72       76.82      1.20 o
   1   3  14      101.84      106.33      1.83 o
   2   3  14        9.50        9.17      0.59 o
   3   3  14        7.98        8.53      0.38 o
   4   3  14        3.54        2.55      0.23 o
  -4   4  14      122.14       79.25      4.09 o
  -3   4  14       12.97       12.71      0.41 o
  -2   4  14      135.28      145.43      2.57 o
  -1   4  14       16.64       17.37      0.41 o
   0   4  14       17.14       14.57      0.39 o
   1   4  14       17.19       18.52      0.55 o
   2   4  14      136.58      141.63      2.99 o
   3   4  14       12.68       11.53      0.45 o
  -3   5  14       41.71       39.33      0.94 o
  -2   5  14        0.10        0.61      0.22 o
  -1   5  14       16.62       16.58      0.47 o
   0   5  14        2.23        0.87      0.13 o
   1   5  14       16.79       17.83      0.48 o
   2   5  14        0.14        0.45      0.17 o
   3   5  14       41.30       40.76      1.34 o
  -3   6  14       15.40       13.07      0.43 o
  -2   6  14       44.67       49.81      0.95 o
  -1   6  14       94.87       88.61      1.61 o
   0   6  14       22.65       22.56      0.58 o
   1   6  14       93.71       83.93      2.21 o
   2   6  14       44.26       46.43      1.36 o
   3   6  14       15.62       14.75      0.86 o
  -2   7  14        2.48        3.52      0.16 o
  -1   7  14       14.68       14.48      0.34 o
   0   7  14        1.20        1.46      0.15 o
   1   7  14       14.40       13.15      0.42 o
   2   7  14        2.53        3.44      0.26 o
  -1   8  14       20.71       18.89      0.59 o
   0   8  14        1.86        1.51      0.14 o
   1   8  14       20.42       18.84      1.16 o
   1   0  15       26.20       25.04      0.61 o
   2   0  15      140.81      151.76      3.54 o
   3   0  15       10.00        9.22      0.36 o
   4   0  15       19.51       15.66      0.49 o
  -4   1  15        8.61        7.40      0.38 o
  -3   1  15       10.46        9.75      0.33 o
  -2   1  15       92.80       99.18      1.79 o
  -1   1  15       64.95       72.83      1.55 o
   0   1  15       52.51       59.46      1.22 o
   1   1  15       64.54       71.12      1.25 o
   2   1  15       92.55       96.41      2.03 o
   3   1  15       10.27        9.18      0.41 o
   4   1  15        8.63        7.61      0.35 o
  -4   2  15       15.32       12.91      0.62 o
  -3   2  15       76.57       76.75      1.67 o
  -2   2  15       66.76       70.50      1.54 o
  -1   2  15      129.64      137.95      2.40 o
   0   2  15       36.22       36.72      0.67 o
   1   2  15      129.97      136.84      2.38 o
   2   2  15       66.69       67.23      1.48 o
   3   2  15       77.05       71.53      1.82 o
   4   2  15       15.48       14.72      0.54 o
  -3   3  15       22.31       23.23      0.70 o
  -2   3  15       13.04       12.73      0.43 o
  -1   3  15       82.63       83.06      1.45 o
   0   3  15        6.86        7.71      0.27 o
   1   3  15       82.25       82.88      1.53 o
   2   3  15       12.84       12.29      0.41 o
   3   3  15       22.31       22.45      0.96 o
  -3   4  15       21.58       22.01      0.58 o
  -2   4  15       43.11       42.28      0.86 o
  -1   4  15       92.42       98.97      1.68 o
   0   4  15       24.17       28.63      0.62 o
   1   4  15       91.54       98.70      1.83 o
   2   4  15       42.97       39.97      1.11 o
   3   4  15       21.96       20.64      1.00 o
  -3   5  15        8.03        6.98      0.28 o
  -2   5  15        2.20        2.59      0.18 o
  -1   5  15       47.52       52.87      1.05 o
   0   5  15        5.39        5.84      0.25 o
   1   5  15       47.60       52.09      1.17 o
   2   5  15        2.16        2.77      0.27 o
   3   5  15        7.89        7.72      0.47 o
  -2   6  15       36.10       33.98      0.69 o
  -1   6  15        1.66        2.36      0.16 o
   0   6  15      181.83      166.42      4.17 o
   1   6  15        1.56        2.08      0.16 o
   2   6  15       36.77       32.86      1.16 o
  -2   7  15       15.98       16.36      1.17 o
  -1   7  15       36.32       31.43      0.66 o
   0   7  15       23.47       23.19      0.66 o
   1   7  15       36.38       30.25      1.17 o
   2   7  15       15.86       12.33      0.86 o
   0   0  16       77.07       80.83      2.73 o
   1   0  16       87.38       94.28      1.68 o
   2   0  16       11.60       12.16      0.60 o
   3   0  16       98.17      106.09      2.12 o
   4   0  16        3.11        4.04      0.48 o
  -3   1  16       81.08       84.13      1.86 o
  -2   1  16      141.43      149.13      2.83 o
  -1   1  16       23.40       25.25      0.67 o
   0   1  16        7.52        8.60      0.41 o
   1   1  16       22.53       23.36      0.55 o
   2   1  16      142.84      151.26      3.14 o
   3   1  16       81.52       84.49      2.15 o
   4   1  16       14.27       12.06      0.92 o
  -3   2  16       37.56       40.31      0.98 o
  -2   2  16       27.75       28.15      0.67 o
  -1   2  16       94.44       96.66      1.83 o
   0   2  16        2.34        2.17      0.21 o
   1   2  16       93.71       94.05      1.71 o
   2   2  16       27.71       26.62      0.69 o
   3   2  16       37.55       39.84      1.12 o
  -3   3  16       41.95       43.96      1.01 o
  -2   3  16       77.01       80.61      1.48 o
  -1   3  16       82.52       82.49      1.37 o
   0   3  16      494.11      508.32      7.98 o
   1   3  16       82.59       84.10      1.66 o
   2   3  16       77.88       78.18      1.82 o
   3   3  16       41.62       39.82      1.53 o
  -3   4  16        6.86        7.99      0.31 o
  -2   4  16       31.47       33.79      0.72 o
  -1   4  16      103.44      111.74      2.05 o
   0   4  16       74.55       73.44      1.30 o
   1   4  16      103.73      113.79      2.17 o
   2   4  16       31.86       33.22      1.30 o
   3   4  16        6.62        7.40      0.47 o
  -2   5  16       18.04       16.82      0.45 o
  -1   5  16       81.32       84.95      1.56 o
   0   5  16       34.16       32.66      0.72 o
   1   5  16       82.01       83.50      1.67 o
   2   5  16       17.81       15.55      0.92 o
   3   5  16       29.79       26.60      1.40 o
  -2   6  16        6.07        4.69      0.18 o
  -1   6  16       31.58       31.04      0.60 o
   0   6  16       19.91       22.35      0.52 o
   1   6  16       31.11       29.61      1.12 o
   2   6  16        6.07        4.91      0.65 o
  -1   7  16       13.55       12.55      0.35 o
   0   7  16        0.70        0.38      0.10 o
   1   7  16       13.76       13.30      0.92 o
   1   0  17       17.94       20.93      0.50 o
   2   0  17       24.95       28.69      0.78 o
   3   0  17        1.20        1.67      0.17 o
  -3   1  17        2.76        3.99      0.25 o
  -2   1  17       19.14       18.58      0.52 o
  -1   1  17      115.92      119.81      2.23 o
   0   1  17      172.03      190.38      3.80 o
   1   1  17      115.25      116.80      2.08 o
   2   1  17       19.22       19.07      0.62 o
   3   1  17        2.63        3.84      0.23 o
  -3   2  17       13.90       12.69      0.38 o
  -2   2  17       24.19       26.12      0.58 o
  -1   2  17      191.80      202.57      3.42 o
   0   2  17        1.99        3.01      0.31 o
   1   2  17      192.38      198.83      3.67 o
   2   2  17       23.95       24.99      0.81 o
   3   2  17       14.40       12.93      0.46 o
  -3   3  17        1.80        2.25      0.16 o
  -2   3  17        4.65        4.60      0.23 o
  -1   3  17       47.40       46.51      0.87 o
   0   3  17      147.23      155.60      2.70 o
   1   3  17       47.50       45.69      1.08 o
   2   3  17        4.60        4.42      0.30 o
   3   3  17        1.78        2.41      0.38 o
  -3   4  17       24.70       23.30      0.89 o
  -2   4  17       10.22        9.80      0.32 o
  -1   4  17       29.71       27.93      0.61 o
   0   4  17       56.57       61.11      1.10 o
   1   4  17       29.29       27.38      0.74 o
   2   4  17       10.32        9.06      0.40 o
   3   4  17       24.69       23.58      1.29 o
  -2   5  17        3.75        2.91      0.15 o
  -1   5  17        2.15        1.93      0.15 o
   0   5  17        0.06        0.15      0.13 o
   1   5  17        2.18        2.47      0.20 o
   2   5  17        3.65        2.71      0.32 o
  -1   6  17       13.57       13.87      0.41 o
   0   6  17       53.38       54.33      1.17 o
   1   6  17       13.82       13.41      0.50 o
   0   0  18       95.47      107.72      2.91 o
   1   0  18        0.15        0.42      0.14 o
   2   0  18        0.30        0.39      0.15 o
   3   0  18        0.02        0.14      0.10 o
  -3   1  18       51.97       44.57      1.64 o
  -2   1  18       62.13       62.19      1.43 o
  -1   1  18        8.53       10.29      0.36 o
   0   1  18       41.54       47.56      1.10 o
   1   1  18        8.70       10.23      0.35 o
   2   1  18       61.39       61.89      1.56 o
   3   1  18       53.08       45.53      1.51 o
  -3   2  18        0.97        0.75      0.14 o
  -2   2  18        1.74        1.74      0.16 o
  -1   2  18       30.81       31.27      0.63 o
   0   2  18       19.64       21.36      0.57 o
   1   2  18       30.32       30.23      0.77 o
   2   2  18        1.79        2.01      0.19 o
   3   2  18        0.93        0.75      0.21 o
  -2   3  18      106.36      105.65      2.05 o
  -1   3  18        5.38        6.40      0.25 o
   0   3  18        0.33        0.72      0.15 o
   1   3  18        5.37        6.34      0.29 o
   2   3  18      105.75      105.35      2.89 o
  -2   4  18        6.10        4.99      0.21 o
  -1   4  18        6.55        6.10      0.24 o
   0   4  18       13.21       14.53      0.39 o
   1   4  18        6.49        5.79      0.27 o
   2   4  18        6.11        4.66      0.46 o
  -2   5  18        1.05        0.36      0.22 o
  -1   5  18       39.14       33.45      1.42 o
   0   5  18       28.92       27.65      0.89 o
   1   5  18       38.66       32.82      0.86 o
   0   6  18       11.13       12.14      0.78 o
   1   0  19       37.40       37.73      0.81 o
   2   0  19        0.05        0.30      0.12 o
  -2   1  19      148.69      150.15      2.80 o
  -1   1  19        2.64        2.90      0.19 o
   0   1  19       90.68       94.68      1.98 o
   1   1  19        2.60        2.50      0.20 o
   2   1  19      148.18      145.58      3.17 o
  -2   2  19       32.93       31.16      0.70 o
  -1   2  19       13.37       13.30      0.35 o
   0   2  19       59.80       60.97      1.34 o
   1   2  19       13.43       12.86      0.51 o
   2   2  19       33.82       30.48      0.76 o
  -2   3  19        3.42        3.59      0.19 o
  -1   3  19       23.15       22.75      0.48 o
   0   3  19       22.24       24.18      0.63 o
   1   3  19       22.72       21.63      0.58 o
   2   3  19        3.50        3.97      0.34 o
  -2   4  19       16.40       14.14      1.13 o
  -1   4  19      118.46      108.20      2.42 o
   0   4  19        0.54        0.89      0.16 o
   1   4  19      119.46      102.47      2.72 o
  -1   5  19       12.40       10.90      0.43 o
   0   5  19        4.59        3.92      0.43 o
   0   0  20       86.91       83.96      2.27 o
   1   0  20       17.67       16.61      0.69 o
   2   0  20        2.87        3.49      0.20 o
  -2   1  20        0.49        0.35      0.11 o
  -1   1  20       90.06       90.36      1.63 o
   0   1  20       15.82       15.16      0.44 o
   1   1  20       89.39       91.01      2.42 o
   2   1  20        0.54        0.70      0.12 o
  -2   2  20        9.54        8.76      0.28 o
  -1   2  20       20.63       20.15      0.47 o
   0   2  20      191.62      181.38      3.63 o
   1   2  20       20.52       20.00      0.69 o
   2   2  20        9.39        7.69      0.47 o
  -1   3  20       17.41       15.34      0.53 o
   0   3  20        0.18        0.38      0.13 o
   1   3  20       17.22       15.08      1.13 o
  -1   4  20        2.26        2.29      0.21 o
   0   4  20        3.35        3.25      0.25 o
   1   4  20        2.30        1.35      0.27 o
   1   0  21        5.76        5.50      0.29 o
  -1   1  21        0.12        0.25      0.12 o
   0   1  21       42.09       36.57      0.77 o
   1   1  21        0.13        0.36      0.21 o
  -1   2  21       16.69       14.11      0.92 o
   0   2  21       38.36       36.77      1.16 o
   1   2  21       16.93       14.59      0.53 o
   0   3  21        3.36        2.90      0.32 o
 
